# Supplementary material for: Alternative Processing of the U2 Small Nuclear RNA Produces a 19–22nt Fragment with Relevance for the Detection of Non-Small Cell Lung Cancer in Human Serum
Source: PLoS One. 2013 Mar 20;8(3):e60134. doi: 10.1371/journal.pone.0060134 (PMC3603938; doi:10.1371/journal.pone.0060134)
Supplement: Table S1 — Comparison of the number of RPM detected for miR-U2-1 and several canonical microRNAs. (XLSX) [file pone.0060134.s008.xlsx]

## Sheet: Sheet1
ID	miR-U2-1	miR-200a	miR-16	miR-17	miR-451	miR-21
ADK48	574	194	3831	2467	18473	248669
KMALP25	2937	88	1864	42	1661	90775
ADK29	376	124	1139	55	1613	95629
ADK15	79	127	1261	15	1536	210449
EPI42	915	122	1881	1095	5283	236640
