# Supplementary material for: Alternative Processing of the U2 Small Nuclear RNA Produces a 19–22nt Fragment with Relevance for the Detection of Non-Small Cell Lung Cancer in Human Serum
Source: PLoS One. 2013 Mar 20;8(3):e60134. doi: 10.1371/journal.pone.0060134 (PMC3603938; doi:10.1371/journal.pone.0060134)
Supplement: Table S2 — Evidence that miR-1290 is a cross-mapping error. (XLSX) [file pone.0060134.s009.xlsx]

## Sheet: Sheet1
	U	G	G	A	U	U	U	U	U	G	G	A	U	C	A	G	G	G	A
A	34	28	158	44862	66	18	2	162	52	148	68	44862	204	158	44862	66	24	58	44862
U	44862	22	74	44	44862	44862	44862	44862	44862	124	94	78	180	56	106	88	36	42	44
C	36	32	126	258	56	20	4	202	86	156	76	88	248	44862	114	78	36	40	404
G	8	44862	44862	54	30	24	2	92	26	44862	44862	62	44862	48	62	44862	44862	44862	170
% errors	0.17	0.18	0.8	0.79	0.34	0.14	0.02	1.02	0.37	0.95	0.53	0.51	1.41	0.58	0.63	0.52	0.21	0.31	1.38
