# Supplementary material for: Alternative Processing of the U2 Small Nuclear RNA Produces a 19–22nt Fragment with Relevance for the Detection of Non-Small Cell Lung Cancer in Human Serum
Source: PLoS One. 2013 Mar 20;8(3):e60134. doi: 10.1371/journal.pone.0060134 (PMC3603938; doi:10.1371/journal.pone.0060134)
Supplement: Table S3 — Detailed information about demographic, histopathologic data and Ct values for serum samples. (XLSX) [file pone.0060134.s010.xlsx]

## Sheet: Feuil1
Case ID	Group Status	Origin	SubGroup Status / comment	COPD Gold	Smoking Status	Age	Gender	Cancer type	Lung Cancer Stage	Metastasis	Cel-miR-39 Ct	Cel-miR-39 STD	miR-U2-1 Ct	miR-U2-1 STD
ast_ 59497	Control (Healthy)	Asterand			never	49	M				17.66	0.2	22.62	0.88
ast_57211	Control (Healthy)	Asterand			smoker	44	F				18.58	0.07	25.38	0.06
ast_57217	Control (Healthy)	Asterand			never	51	M				18.58	0.02	24.94	0.22
ast_57219	Control (Healthy)	Asterand			smoker	51	M				19.49	0.05	24.19	0.08
ast_58342	Control (Healthy)	Asterand			never	52	F				18.93	0.05	20.94	0.2
ast_59483	Control (Healthy)	Asterand			smoker	37	M				19	0.03	23.28	0.05
ast_59484	Control (Healthy)	Asterand			never	42	M				17.78	0.07	22.34	0.17
ast_59487	Control (Healthy)	Asterand			never	48	M				18.11	0.29	22.61	0.17
ast_59495	Control (Healthy)	Asterand			smoker	43	M				18.54	0.08	24.09	0.46
ast_59496	Control (Healthy)	Asterand			never	41	F				18.48	0.08	22.96	0.18
ast_59506	Control (Healthy)	Asterand			never	59	M				18.77	0.06	23.61	0.2
ast_59507	Control (Healthy)	Asterand			never	46	M				18.27	0.13	23.36	0.02
ast_59508	Control (Healthy)	Asterand			smoker	45	M				18.76	0.09	23.82	0.09
ast_59509	Control (Healthy)	Asterand			never	57	F				18.49	0.05	22.92	0
ast_59511	Control (Healthy)	Asterand			never	44	M				17.8	0.04	22.79	0.07
ast_59512	Control (Healthy)	Asterand			never	46	F				18.16	0.1	22.81	0.08
ast_59517	Control (Healthy)	Asterand			never	45	M				17.02	0.02	20.87	0.05
ast_59518	Control (Healthy)	Asterand			never	57	F				17.61	0.13	22.8	0.15
ast_59519	Control (Healthy)	Asterand			smoker	58	M				19.35	0.06	22.69	0.39
ast_59520	Control (Healthy)	Asterand			never	59	F				19.33	0.02	23.12	0.05
ast_59523	Control (Healthy)	Asterand			never	42	F				17.44	0.16	21.81	0
ast_59527	Control (Healthy)	Asterand			never	52	F				18.47	0.03	22.21	0.46
ast_59528	Control (Healthy)	Asterand			never	39	M				18.42	0.06	22.86	0.02
ast_59529	Control (Healthy)	Asterand			never	61	M				18.37	0.08	21.72	0.01
ast_59530	Control (Healthy)	Asterand			never	40	F				17.64	0.06	24.06	0.53
ast_59532	Control (Healthy)	Asterand			never	38	F				15.87	0.05	24.02	1.77
ast_59533	Control (Healthy)	Asterand			never	42	M				15.83	0.15	24.14	1.04
ast_59535	Control (Healthy)	Asterand			smoker	48	M				15.14	0.05	22.11	0,,8
ast_59538	Control (Healthy)	Asterand			never	51	F				15.4	0.1	22.21	0.66
ast_59539	Control (Healthy)	Asterand			never	38	M				15.31	0.07	24.1	1.2
ast_59540	Control (Healthy)	Asterand			smoker	54	M				18.21	0.3	23.68	1.4
ast_59541	Control (Healthy)	Asterand			never	45	F				16.91	0.1	24.03	0.57
ast_59543	Control (Healthy)	Asterand			never	62	M				18.45	0.24	25.53	0.13
ast_59546	Control (Healthy)	Asterand			never	54	M				17.09	0.13	22.98	0.44
ast_59548	Control (Healthy)	Asterand			never	67	M				17.17	0.17	22.39	0.06
ast_59550	Control (Healthy)	Asterand			smoker	43	M				17.96	0.11	22.35	0.02
AST-15126	Control (Healthy)	Asterand			never	52	M				17.45	0.06	23.18	0.03
AST-15127	Control (Healthy)	Asterand			never	44	M				17.57	0.03	24.71	0.24
AST-15128	Control (Healthy)	Asterand			never	44	M				17.66	0.03	21.77	0.37
AST-15129	Control (Healthy)	Asterand			smoker	33	M				16.59	0.08	23.09	0.05
AST-15130	Control (Healthy)	Asterand			never	33	M				17.15	0.07	21.98	0.03
AST-15131	Control (Healthy)	Asterand			smoker	35	M				18.07	0.15	24.27	0.15
AST-15132	Control (Healthy)	Asterand			never	30	F				17.98	0.04	23.35	0.11
AST-15133	Control (Healthy)	Asterand			never	46	F				17.19	0.06	22.83	0.03
AST-18578	Control (Healthy)	Asterand			never	41	F				16.58	0.1	24.11	0.57
b-95010	Control Mild Disease	Hospital Larrey	sarcoidosis		never	40	F				17.9	0.05	22.23	0.05
S10-1012	Control Mild Disease	Hospital Larrey	allergies		never	19	M				16.42	0.22	22.1	0.3
S10-1277	Control Mild Disease	Hospital Larrey	asthma, allergies		na	22	M				16.17	0.14	20.75	0.02
S10-1764	Control Mild Disease	Hospital Larrey	allergies		never	40	F				16.86	0.05	20.8	0.07
S10-1988	Control Mild Disease	Hospital Larrey	sarcoidosis		na	23	F				17.04	0.12	22.26	0.01
S10-2	Control Mild Disease	Hospital Larrey	asthma		smoker	39	F				16.62	0.12	23.16	0.46
S10-23	Control Mild Disease	Hospital Larrey	asthma, allergies		na	24	F				16.46	0.65	21.57	0.04
S10-3	Control Mild Disease	Hospital Larrey	allergies		smoker	27	F				16.65	0.15	21.71	0.09
S10-460	Control Mild Disease	Hospital Larrey	allergies		never	33	M				17.19	0.18	20.9	0.08
S10-539	Control Mild Disease	Hospital Larrey	allergies		never	18	F				15.99	0.07	21.69	0.02
S10-628	Control Mild Disease	Hospital Larrey	asthma		never	55	F				16.97	0.03	23	0.02
S10-713	Control Mild Disease	Hospital Larrey	allergies		never	26	F				16.55	0.05	22.12	0.2
S10-793	Control Mild Disease	Hospital Larrey	asthma		na	40	F				17.31	0.18	23.16	0.01
S10-935	Control Mild Disease	Hospital Larrey	allergies		never	23	M				16.06	0.06	21.74	0.03
S10-940	Control Mild Disease	Hospital Larrey	allergies		former	31	M				15.88	0.05	22.49	0.12
S10-1140	Control Severe illness	Hospital Larrey	& melanoma		na	61	M				17.8	0.09	21.69	0.18
S10-1178	Control Severe illness	Hospital Larrey	Pneumothorax + Stroke		former	42	F				17.96	0.01	22.33	0.04
S10-1250	Control Severe illness	Hospital Larrey	bronchectasia		na	59	F				18.67	0.04	24.36	0.07
S10-1296	Control Severe illness	Hospital Larrey	bronchectasia		never	79	F				18.54	0.16	22.3	0.02
S10-1385	Control Severe illness	Hospital Larrey	infectious		smoker	45	M				16.38	0.13	23.19	0.09
S10-1560	Control Severe illness	Hospital Larrey	& kidney Cancer		never	72	M				17.71	0.1	22.98	0.06
S10-1644	Control Severe illness	Hospital Larrey	hamartochondromia		na	45	F				17.36	0.1	21.49	0.01
S10-177	Control Severe illness	Hospital Larrey	Pneumopathy		smoker	56	M				17.39	0.25	22.44	0.09
S10-1964	Control Severe illness	Hospital Larrey	& breast cancer		never	71	F				16.86	0.09	22.3	0.07
S10-466	Control Severe illness	Hospital Larrey	inflammation		na	80	F				17.98	0.03	23.45	0
S10-757	Control Severe illness	Hospital Larrey	& breast Cancer		na	58	F				17.05	0.06	24.5	0.37
S10-821	Control Mild Disease	Hospital Larrey	Caught (no hidden disease)		never	37	M				16.02	0.03	20.42	0.03
S10-855	Control Severe illness	Hospital Larrey	bronchectasia + numerous infections		na	42	M				16.97	0.04	22.23	0.05
S10-957	Control Severe illness	Hospital Larrey	tuberculosis		na	56	M				17.15	0.14	23.44	0.08
ast_53548	COPD no Cancer	Asterand			smoker	66	F				18.09	0.19	22.73	0.25
ast_54713	COPD no Cancer	Asterand			former	70	M				18.4	0.18	22.56	0.35
ast_54736	COPD no Cancer	Asterand			smoker	53	M				17.44	0.04	21.6	0.38
ast_55150	COPD no Cancer	Asterand			smoker	57	F				17.84	0.01	24.04	0.02
S10-1069	COPD no Cancer	Hospital Larrey		II	former	70	M				18.23	0.28	24.36	0.03
S10-1132	COPD no Cancer	Hospital Larrey		II	smoker	64	F				18.01	0.03	22.38	0.07
S10-1301	COPD no Cancer	Hospital Larrey		IV	former	68	M				18.65	0.09	23.66	0.11
S10-1524	COPD no Cancer	Hospital Larrey		II	former	56	M				18.28	0.03	23.53	0.08
S10-1684	COPD no Cancer	Hospital Larrey			former	64	M				18	0.01	21.84	0.11
S10-1693	COPD no Cancer	Hospital Larrey		II	former	66	M				18.68	0.12	22.06	0.1
S10-1704	COPD no Cancer	Hospital Larrey		I	former	76	M				18.37	0.09	23.11	0.19
S10-1901	COPD no Cancer	Hospital Larrey		II	former	56	M				17.6	0.07	22.13	0.03
S10-1937	COPD no Cancer	Hospital Larrey		I	smoker	60	F				18.58	0.04	24.73	0.33
S10-1979	COPD no Cancer	Hospital Larrey		II	smoker	45	M				17.65	0.09	24.88	0.19
S10-288	COPD no Cancer	Hospital Larrey			former	65	M				19.12	0.34	24.98	0.02
S10-341	COPD no Cancer	Hospital Larrey			former	59	M				18.63	0.06	20.58	0.08
S10-365	COPD no Cancer	Hospital Larrey			former	54	M				16.07	0.08	21.76	0.05
S10-516	COPD no Cancer	Hospital Larrey		IV	former	80	M				19.72	0.23	22.87	0.14
S10-526	COPD no Cancer	Hospital Larrey		IV	former	62	M				17.66	0.09	23.05	0.35
S10-666	COPD no Cancer	Hospital Larrey			former	74	F				16.71	0.03	21.92	0.39
S10-86	COPD no Cancer	Hospital Larrey			former	66	M				16.95	0.01	21.72	0.02
S10-860	COPD no Cancer	Hospital Larrey		III	na	72	M				19.72	0.08	22.53	0.55
98510-s	COPD+lung Cancer	Hospital Larrey			smoker	65	F	SCC	IIB	no	17.74	0.16	21.01	0.04
S10-1001	COPD+lung Cancer	Hospital Larrey			smoker	62	F	Adk	IIIA	no	17.04	0.03	21.85	0.05
S10-1319	COPD+lung Cancer	Hospital Larrey			smoker	60	M	SCC	IIIA	no	15.94	0.03	19.14	0.17
S10-133	COPD+lung Cancer	Hospital Larrey			smoker	64	M	na	IIB	no	16.16		20.16	0.13
S10-1337	COPD+lung Cancer	Hospital Larrey			former	73	M	Adk	IV	yes	17.75	0.12	20.87	0.05
S10-1472	COPD+lung Cancer	Hospital Larrey			former	69	M	SCC	IB	no	16.82	0.07	20	0.02
S10-1505	COPD+lung Cancer	Hospital Larrey			former	65	M	Adk	IV	yes	16.78	0.16	20.96	0
S10-1526-s	COPD+lung Cancer	Hospital Larrey			smoker	68	F	Adk	IA	no	19.53	0.22	22.18	0.05
S10-174	COPD+lung Cancer	Hospital Larrey			smoker	55	M	Adk	IB	no	17.01	0.04	21.06	0
S10-1742-d	COPD+lung Cancer	Hospital Larrey			former	84	M	SCC	IIB	no	17.77	0.07	22.95	0.08
S10-564	COPD+lung Cancer	Hospital Larrey			smoker	53	M	Adk	IA	no	17.14	0.07	21.27	0.15
S10-750	COPD+lung Cancer	Hospital Larrey			smoker	51	M	SCC	IIIB	no	17.11	0.21	20.73	0.03
S10-892	COPD+lung Cancer	Hospital Larrey			former	75	M	Adk	IIIA	no	17.72	0.15	21.24	0.02
S10-904	COPD+lung Cancer	Hospital Larrey			smoker	70	F	SCC	IV	no	18.54	0.09	22.2	0.05
S10-949-d	COPD+lung Cancer	Hospital Larrey			smoker	85	F	SCC	ND	no	18.05	0.07	22.17	0.05
S10-9J8	COPD+lung Cancer	Hospital Larrey			smoker	67	M	Adk	IB	no	18.16	0.13	20.4	0.09
S10-9J1	COPD+lung Cancer	Hospital Larrey			smoker	67	M	Adk	IB	no	16.98	0.08	20.89	0
b-97010-d	Lung Cancer	Hospital Larrey			never	32	M	other	IIA	no	16.91	0.02	21.09	0.04
S10-1068-d	Lung Cancer	Hospital Larrey			never	63	F	Adk	IV	yes	17.04	0.08	21.05	0.01
S10-1107	Lung Cancer	Hospital Larrey			smoker	54	F	Adk	IA		15.97	0.12	21.51	0.29
S10-1154	Lung Cancer	Hospital Larrey			former	70	M	SCC	IV	yes	17.76	0.11	21.97	0.05
S10-1184	Lung Cancer	Hospital Larrey	& lupus		former	58	F	Adk	na	no	19.13	0.09	22.87	0.13
S10-1227	Lung Cancer	Hospital Larrey			never	62	F	Adk	IIIA	no	17.93	0.14	19.62	0.09
S10-1262	Lung Cancer	Hospital Larrey			never	65	M	Adk	IIIA	no	17.95	0.12	20.9	0.04
S10-1299	Lung Cancer	Hospital Larrey			former	64	M	Adk	IV	yes	17.46	0.09	19.42	0.07
S10-1311	Lung Cancer	Hospital Larrey			former	57	F	SCLC	IIIB	no	15.73	0	21.24	0.17
S10-1327	Lung Cancer	Hospital Larrey			former	53	M	Other	IIIA	no	17.89	0.17	19.37	0.12
S10-1462	Lung Cancer	Hospital Larrey			na	64	M	Other	IIIA	no	17.79	0.03	22.69	0.23
S10-1529	Lung Cancer	Hospital Larrey			former	67	M	SCLC	IV	yes	17.38	0.08	17.96	0.01
S10-1555	Lung Cancer	Hospital Larrey			former	53	F	LCNEC	IIIA	no	16.21	0.1	20.91	0.06
S10-1562	Lung Cancer	Hospital Larrey			former	60	M	SCC	IIIA	no	16.47	0.06	19.11	0.04
S10-1581	Lung Cancer	Hospital Larrey			smoker	46	M	Adk	IIIB	no	16.86	0.05	21.31	0.02
S10-1590	Lung Cancer	Hospital Larrey			former	64	M	Adk	IB	no	16.44	0.07	20.84	0.03
S10-168	Lung Cancer	Hospital Larrey			na	71	F	Adk	IIA	no	18.93	0.1	20.77	0.04
S10-1681	Lung Cancer	Hospital Larrey			former	75	M	Other	IV	yes	16.79	0.08	20.28	0.03
S10-1728	Lung Cancer	Hospital Larrey			smoker	73	M	Adk	IIB	no	18.2	0.09	23.07	0.04
S10-1745	Lung Cancer	Hospital Larrey			na	60	M	Adk	IA	no	17.82	0.11	20.18	0.07
S10-1856	Lung Cancer	Hospital Larrey			smoker	72	F	Adk	IIIA	no	16.84	0.04	20.33	0.025
S10-1859	Lung Cancer	Hospital Larrey			smoker	56	M	Other	IB	no	17.76	0.16	20.53	0.02
S10-1895	Lung Cancer	Hospital Larrey			former	50	M	Adk	IV	yes	18.48	0.17	21.5	0.01
S10-190	Lung Cancer	Hospital Larrey			smoker	51	M	LCNEC	IV	yes	16.75	0.06	20.64	0.3
S10-1917-d	Lung Cancer	Hospital Larrey			smoker	67	M	SCC	IIA	no	18.01	0.14	22.07	0.01
S10-1967	Lung Cancer	Hospital Larrey			smoker	58	M	SCC	IV	yes	15.36	0.09	19.31	0.02
S10-256-d	Lung Cancer	Hospital Larrey	Endometrial Cancer		smoker	55	F	Adk	IIIA	no	18.12	0.01	21.81	0.01
S10-277	Lung Cancer	Hospital Larrey	& prostate Cancer		former	73	M	SCC	IIIA	no	16.7	0.06	20.93	0.05
S10-281	Lung Cancer	Hospital Larrey			former	56	M	Other	IIIB	no	16.93	0.07	20.25	0.06
S10-295	Lung Cancer	Hospital Larrey			never	38	M	Adk	IV	yes	17.06	0.08	19.8	0.05
S10-304	Lung Cancer	Hospital Larrey			na	57	M	Adk	IV	yes	17.21	0.27	19.5	0.02
S10-444	Lung Cancer	Hospital Larrey			former	56	M	SCC	IV	yes	17.54	0.07	20.5	0.01
S10-449	Lung Cancer	Hospital Larrey			former	62	M	Adk	IIA	no	15.35	0.07	21.66	0.18
S10-472	Lung Cancer	Hospital Larrey			na	42	F	Other	IV	yes	17.15	0.04	21.05	0.13
S10-498	Lung Cancer	Hospital Larrey			smoker	58	M	Adk	IV	no	15.62	0.22	18.55	0.16
S10-626	Lung Cancer	Hospital Larrey	& bladder Cancer		former	72	M	SCC	na		18.84	0.06	22.26	0.34
S10-629	Lung Cancer	Hospital Larrey			former	64	M	SCC	IV	yes	17.06	0.18	19.88	0.01
S10-668	Lung Cancer	Hospital Larrey			na	67	M	Adk	IIA	no	17.64	0.34	22.21	0.03
S10-685	Lung Cancer	Hospital Larrey			former	63	M	Adk	IV	yes	17.01	0.17	20.02	0.03
S10-705J-1	Lung Cancer	Hospital Larrey			former	49	M	Adk	IA	no	18.01	0.05	20.8	0.03
S10-765	Lung Cancer	Hospital Larrey			smoker	64	F	SCLC	IIIB	no	16.85	0.1	19.99	0.06
S10-799	Lung Cancer	Hospital Larrey			former	71	M	SCLC	na	no	17.35	0.07	22.93	0.15
S10-910	Lung Cancer	Hospital Larrey			smoker	54	F	Adk	IV	yes	19.09	0.14	20.77	0.07
S10-953	Lung Cancer	Hospital Larrey	& head&neck cancer		former	68	M	Adk	IB	no	17.28	0.15	22.85	0.08
S10-975J-1	Lung Cancer	Hospital Larrey			former	77	M	SCC	IIB	no	18.34	0.05	22.64	0.09

## Sheet: Feuil2
Case ID	Usual ID	STATUS	Spike-In Cel-mir-39	Standard Deviation Spike-In	Ct miR-U2-1			Anova	COPD Gold	Smoking Status	Age	Gender	Other Disease	Cancer type	Cancer Stage	Relapse	Metastasis	Spike-In Cel-mir-39	Standard Deviation Spike-In	Ct miR-U2-1	Standard Deviation miR-U2-1	miR-U2-1-Spike
98510-s	SL-03	COPD+Ca	17.74	0.16	21.01			3		smoker	65	F			IIB	1	0	17.74	0.16	21.01	0.04	3.27
ast_ 59497	SA-112 bis	Healthy	17.66	0.2	22.62			1		never	49	M						17.66	0.2	22.62	0.88
ast_53548	SA-95	COPD-	18.09	0.19	22.73			4		smoker	66	F						18.09	0.19	22.73	0.25	4.64
ast_54713	SA-96a	COPD-	18.4	0.18	22.56			4		former	70	M						18.4	0.18	22.56	0.35	4.16
ast_54736	SA-97	COPD-	17.44	0.04	21.6			4		smoker	53	M						17.44	0.04	21.6	0.38	4.16
ast_55150	SA-98a	COPD-	17.84	0.01	23.89			4		smoker	57	F						17.84	0.01	23.89	0.08	6.05
ast_57211	SA-103a	Healthy	18.58	0.07	25.37			1		smoker	44	F						18.58	0.07	25.37	0.06	6.79
ast_57217	SA-104	Healthy	18.58	0.02	24.8			1		never	51	M						18.58	0.02	24.8	0.22	6.22
ast_57219	SA-105	Healthy	>19		24.19			1		smoker	51	M						>19		24.19	0.08
ast_58342	SA-106	Healthy	18.93	0.05	20.94			1		never	52	F						18.93	0.05	20.94	0.2	2.01
ast_59483	SA-107	Healthy	>19		23.28			1			37							>19		23.28	0.05
ast_59484	SA-108 bis	Healthy	17.78	0.07	22.34			1		never	42	M						17.78	0.07	22.34	0.17	4.56
ast_59487	SA-109	Healthy	18.11	0.29	22.61			1		never	48	M						18.11	0.29	22.61	0.17	4.5
ast_59495	SA-110	Healthy	18.54	0.08	24.09			1		smoker	43	M						18.54	0.08	24.09	0.46	5.55
ast_59496	SA-111	Healthy	18.48	0.08	22.96			1		never	41	F						18.48	0.08	22.96	0.18	4.48
ast_59506	SA-113	Healthy	18.77	0.06	23.61			1		never	59	M						18.77	0.06	23.61	0.2	4.84
ast_59507	SA-114	Healthy	18.27	0.13	23.36			1		never	46	M						18.27	0.13	23.36	0.02	5.09
ast_59508	SA-115	Healthy	18.76	0.09	23.82			1		smoker	45	M						18.76	0.09	23.82	0.09	5.06
ast_59509	SA-116	Healthy	18.49	0.05	22.92			1		never	57	F						18.49	0.05	22.92	0	4.43
ast_59511	SA-117	Healthy	17.8	0.04	22.79			1		never	44	M						17.8	0.04	22.79	0.07	4.99
ast_59512	SA-118	Healthy	18.16	0.1	22.81			1		never	46	F						18.16	0.1	22.81	0.08	4.65
ast_59517	SA-119	Healthy	17.02	0.02	20.87			1		never	45	M						17.02	0.02	20.87	0.05	3.85
ast_59518	SA-120	Healthy	17.61	0.13	22.8			1		never	57	F						17.61	0.13	22.8	0.15	5.19
ast_59519	SA-121	Healthy	>19		23.12			1		smoker	58	M						>19		23.12	0.39
ast_59520	SA-122	Healthy	>19		22.69			1		never	59	F						>19		22.69	0.05
ast_59523	SA-123	Healthy	17.44	0.16	21.81			1		never	42	F						17.44	0.16	21.81	0	4.37
ast_59527	SA-124	Healthy	18.47	0.03	22.21			1		never	52	F						18.47	0.03	22.21	0.46	3.74
ast_59528	SA-125	Healthy	18.42	0.06	22.86			1		never	39	M						18.42	0.06	22.86	0.02	4.44
ast_59529	SA-126	Healthy	18.37	0.08	21.72			1		never	61	M						18.37	0.08	21.72	0.01	3.35
ast_59530	SA-127	Healthy	17.64	0.06	24.06			1			40							17.64	0.06	24.06	0.53	6.42
ast_59532	SA-128	Healthy	15.87	0.05	24.02			1			38							15.87	0.05	24.02	1.77
ast_59533	SA-129	Healthy	15.83	0.15	24.14			1			42							15.83	0.15	24.14	1.04
ast_59535	SA-130	Healthy	15.14	0.05	22.11			1			48							15.14	0.05	22.11	0.8	6.97
ast_59538	SA-131	Healthy	15.4	0.1	22.21			1			51							15.4	0.1	22.21	0.66	6.81
ast_59539	SA-132	Healthy	15.31	0.07	24.1			1			38							15.31	0.07	24.1	1.2
ast_59540	SA-133	Healthy	18.21	0.3	23.68			1			54							18.21	0.3	23.68	1.4
ast_59541	SA-134	Healthy	16.91	0.1	24.03			1			45							16.91	0.1	24.03	0.57	7.12
ast_59543	SA-135	Healthy	18.45	0.24	25.53			1			62							18.45	0.24	25.53	0.13	7.08
ast_59546	SA-136	Healthy	17.09	0.13	22.98			1			54							17.09	0.13	22.98	0.44	5.89
ast_59548	SA-137	Healthy	17.17	0.17	22.39			1			67							17.17	0.17	22.39	0.06	5.22
ast_59550	SA-138	Healthy	17.96	0.11	22.35			1			43							17.96	0.11	22.35	0.02	4.39
AST-15126	SA-CTL-126	Healthy	17.45	0.06	23.18			1			52							17.45	0.06	23.18	0.03	5.73
AST-15127	SA-CTL-127	Healthy	17.57	0.03	24.71			1			44							17.57	0.03	24.71	0.24	7.14
AST-15128	SA-CTL-128	Healthy	17.66	0.03	21.77			1			44							17.66	0.03	21.77	0.37	4.11
AST-15129	SA-CTL-129	Healthy	16.59	0.08	23.09			1			33							16.59	0.08	23.09	0.05	6.5
AST-15130	SA-CTL-130	Healthy	17.15	0.07	21.98			1			33							17.15	0.07	21.98	0.03	4.83
AST-15131	SA-CTL-131	Healthy	18.07	0.15	24.27			1			35							18.07	0.15	24.27	0.15	6.2
AST-15132	SA-CTL-132	Healthy	17.98	0.04	23.35			1			30							17.98	0.04	23.35	0.11	5.37
AST-15133	SA-CTL -133	Healthy	17.19	0.06	22.83			1			46							17.19	0.06	22.83	0.03	5.64
AST-18578	SA-CTL-578	Healthy	16.58	0.1	24.11			1			41							16.58	0.1	24.11	0.57	7.53
b-95010	SL-04	Other dis	17.9	0.05	22.23			5		NA	40	F						17.9	0.05	22.23	0.05	4.33
b-97010-d	SL-46	Lung Ca	16.91	0.02	21.09			2		NA	32	M			IIA	0	0	16.91	0.02	21.09	0.04	4.18
fhm4018413-s	SL-10	COPD+Ca						3			73	M			IB	ND	0
S10 1595	SL-137	Other dis			20.28			5			71	F	fibrosis							20.28	0.01
S10 799	SL-39	Lung Ca	17.35	0.07	22.93			2			71	M		SCLC	0		0	17.35	0.07	22.93	0.15	5.58
S10-1001	SL-79	COPD+Ca	17.04	0.03	21.85			3		smoker	62	F		Adk	IIIA	1	0	17.04	0.03	21.85	0.05	4.81
S10-1012	SL-159	Other dis	16.42	0.22	21.42			5		NA	19	M	allergies					16.42	0.22	21.42	0.08	5
S10-1058	SL-83	COPD+Ca	17.14	0.13	21.61			3		former	66	M		Adk	IIIA	0	0	17.14	0.13	21.61	0.05	4.47
S10-1068-d	SL-47	Lung Ca	17.04	0.08	21.05			2		NA	63	F		Adk	IV	0	1a	17.04	0.08	21.05	0.01	4.01
S10-1069	SL-152	COPD-	18.23	0.28	23.75			4	II	former	70	M						18.23	0.28	23.75	0.12	5.52
S10-1073	SL-156	Other dis			21.38			5		former	69	M	fibrosis							21.38	0.13
S10-1107	SL-57	Lung Ca	15.97	0.12	21.51			2		smoker	54	F		Adk	IA	0	1a	15.97	0.12	21.51	0.29	5.54
S10-1132	SL-149	COPD-	18.01	0.03	22.38			4	II	smoker	64	F						18.01	0.03	22.38	0.07	4.37
S10-1133	SL-140	COPD+Ca						3			64	M			IIB	0	0
S10-1140	SL-104	Other dis	17.8	0.09	21.69			5		NA	61	M	Pulmonary infection; melanome (2004)					17.8	0.09	21.69	0.18	3.89
S10-1154	SL-80	Lung Ca	17.76	0.11	21.97			2		former	70	M		SCC	IV	0	1	17.76	0.11	21.97	0.05	4.21
S10-1178	SL-18	Other dis	17.96	0.01	22.33			5			42	F	pneumothorax					17.96	0.01	22.33	0.04	4.37
S10-1184	SL-106	Lung Ca	>19		22.87			2		former	58	F	allergy	Adk	0	0	0	>19		22.87	0.13
S10-1227	SL-105	Lung Ca	17.93	0.14	19.62			2		NA	62	F		Adk	IIIA	1	0	17.93	0.14	19.62	0.09	1.69
S10-1238	SL-130	Other dis	16.56	0.08	21.39			5		former	79	M	fibrosis					16.56	0.08	21.39	0.06	4.83
S10-1250	SL-97	Other dis	18.67	0.04	24.36			5		NA	59	F	Bronchectasies					18.67	0.04	24.36	0.07	5.69
S10-1262	SL-71	Lung Ca	17.95	0.12	20.9			2		NA	65	F		Adk	IIIA	0	0	17.95	0.12	20.9	0.04	2.95
S10-1267	SL-74	Other ca	18.14	0.14	21.91			2		smoker	63	M	adénopathie métastatique d'un carcinome épidermoïde jugulocarotidienne gauche					18.14	0.14	21.91	0.07	3.77
S10-1296	SL-30	Other dis	18.54	0.16	22.3			5			79	F	bronchectasies					18.54	0.16	22.3	0.02	3.76
S10-1299	SL-67	Lung Ca	17.46	0.09	19.42			2		former	640	M		Adk	IV	0	1	17.46	0.09	19.42	0.07	1.96
S10-1300	SL-26	Lung Ca						2			57	M			IV	1	1
S10-1301	SL-146	COPD-	18.65	0.09	23.66			4	IV	former	68	M						18.65	0.09	23.66	0.11	5.01
S10-1311	SL-58	Lung Ca	15.73	0	21.66			2		former	57	F		SCLC	IIIB	0	0	15.73	0	21.66	0.03	5.93
S10-1319	SL-115	COPD+Ca	15.94	0.03	19.04			3		smoker	60			SCC	IIIA	0	0	15.94	0.03	19.04	0.02	3.1
S10-1327	SL-54	Lung Ca	17.89	0.17	19.37			2		former	53	M		Other	IIIA	0	0	17.89	0.17	19.37	0.12	1.48
S10-1337	SL-81	COPD+Ca	17.75	0.12	20.87			3		former	73	M		Adk	IV	0	1	17.75	0.12	20.87	0.05	3.12
S10-1353	SL-158	Other dis	16.65	0.1	20.54			5		NA	55	F	Neoplasie suspectec					16.65	0.1	20.54	0.4	3.89
S10-1368-s	SL-12	COPD+Ca						3			78	M			IB	0	0
S10-1385	SL-82	Other dis	16.38	0.13	23.19			5		smoker	45		Fusobacterium nucleatum					16.38	0.13	23.19	0.09	6.81
S10-1410	SL-168	Other dis	17.51	0.06	21.78			5			45	M						17.51	0.06	21.78	0.03	4.27
S10-1428	SL-157	Other dis	15.59	0.03	19.69			5		NA	75	M	fibrosis					15.59	0.03	19.69	0.02	4.1
S10-1462	SL-41	Lung Ca	17.79	0.03	22.69			2		NA	64	M		Other	IIIA	0	0	17.79	0.03	22.69	0.23	4.9
S10-1472	SL-110	COPD+Ca	16.82	0.07	19.81			3		former	69	M		SCC	IB	1	0	16.82	0.07	19.81	0.07	2.99
S10-1505	SL-42	COPD+Ca	16.78	0.16	20.96			3		former	65	M		Adk	IV	0	1	16.78	0.16	20.96	0	4.18
S10-1524	SL-153	COPD-	18.28	0.03	22.91			4	II	former	56	M						18.28	0.03	22.91	0.03	4.63
S10-1526-s	SL-08	COPD+Ca	>19		22.18			3		smoker	68	F		Adk	IA	0	0	>19		22.18	0.05
S10-1529	SL-108	Lung Ca	17.38	0.08	17.96			2		former	67	M		SCLC	IV	0	1	17.38	0.08	17.96	0.01	0.58
S10-1555	SL-61	Lung Ca	16.21	0.1	20.91			2		former	53	F		Carcinome à grandes cellules	IIIA	0	0	16.21	0.1	20.91		4.7
S10-1560	SL-29	Other dis	17.71	0.1	22.98			5		NA	72	M	Lipome; Adénocarcinome rénal; Fibromyxosarcome 2006;					17.71	0.1	22.98	0.06	5.27
S10-1562	SL-66	Lung Ca	16.47	0.06	19.11			2		former	60	M		SCC	IIIA	0	0	16.47	0.06	19.11	0.04	2.64
S10-1570	SL-27	Other Dis	18.94	0.2	24.02			5		NA	79	M	pneumoconiose					18.94	0.2	24.02	0.01	5.08
S10-1581	SL-63	Lung Ca	16.86	0.05	21.31			2		smoker	46	M		Adk	IIIB	0	0	16.86	0.05	21.31	0.02	4.45
S10-1590	SL-60	Lung Ca	16.44	0.07	20.84			2		former	64	M		Adk	IB	0	0	16.44	0.07	20.84		4.4
S10-1644	SL-124	Other dis	17.36	0.1	21.49			5		NA	45	F	hamartochondrome					17.36	0.1	21.49	0.01	4.13
S10-168	SL-89	Lung Ca	18.93	0.1	20.77			2		NA	71	F		Adk	IIA	0	0	18.93	0.1	20.77	0.04	1.84
S10-1681	SL-43	Lung Ca	16.79	0.08	20.28			2		former	75	M		Other	IV		1	16.79	0.08	20.28	0.03	3.49
S10-1693	SL-154	COPD-	18.68	0.12	22.06			4	II	former	66	M						18.68	0.12	22.06	0.1	3.38
S10-1698	SL-20	Lung Ca						2			86				II	1	0
S10-1704	SL-143	COPD-	18.37	0.09	23.11			4	I	former	76							18.37	0.09	23.11	0.19	4.74
S10-1709	SL-16	Lung Ca						2			56				IIIA	1	0
S10-1728	SL-62	Lung Ca	18.2	0.09	23.07			2		smoker	73			Adk	IIB	0	0	18.2	0.09	23.07	0.04	4.87
S10-174	SL-91	COPD+Ca	17.01	0.04	21.06			3		smoker	55			Adk	IB	0	0	17.01	0.04	21.06	0	4.05
S10-1742-d	SL-45	COPD+Ca	17.77	0.07	22.95			3		former	84			SCC	IIB	0	0	17.77	0.07	22.95	0.08	5.18
S10-1745	SL-44	Lung Ca	17.82	0.11	20.18			2		NA	60		Asthma	Adk	IA	0	0	17.82	0.11	20.18	0.07	2.36
S10-1764	SL-163	Other dis	16.86	0.05	20.8			5			40							16.86	0.05	20.8	0.07	3.94
S10-177	SL-05	Other dis	17.39	0.25	22.44			5		smoker	56							17.39	0.25	22.44	0.09	5.05
S10-1856	SL-70	Lung Ca	16.84	0.04	20.33			2		smoker	72			Adk	IIIA	2nd cancer	0	16.84	0.04	20.33	0.025	3.49
S10-1859	SL-90	Lung Ca	17.76	0.16	20.53			2		smoker	56			Other	IB	0	0	17.76	0.16	20.53	0.02	2.77
S10-1861	SL-84	COPD+Ca	17.77	0.03	21.04			3		smoker	51		aspergillose	Adk	IIIA		0	17.77	0.03	21.04	0.06	3.27
S10-1895	SL-96	Lung Ca	18.48	0.17	21.5			2		former	50			Adk	IV	0	1	18.48	0.17	21.5	0.01	3.02
S10-190	SL-64	Lung Ca	16.75	0.06	20.64			2			51			Carcinome à grandes cellules	IV	0	1	16.75	0.06	20.64	0.3	3.89
S10-1901	SL-150	COPD-	17.6	0.07	22.13			4	II	former	56							17.6	0.07	22.13	0.03	4.53
S10-1917-d	SL-50	Lung Ca	18.01	0.14	22.07			2		smoker	67			SCC	IIA	0	0	18.01	0.14	22.07	0.01	4.06
S10-1937	SL-141	COPD-	18.58	0.04	23.96			4	I	smoker	60							18.58	0.04	23.96	0.12	5.38
S10-1963	SL-117	COPD+Ca	16.98	0.13	20.7			3		former	70			SCC	IIB	0	0	16.98	0.13	20.7	0.06	3.72
S10-1964	SL-138	Other dis	16.86	0.09	21.95			5		NA	71							16.86	0.09	21.95	0.02	5.09
S10-1967	SL-59	Lung Ca	15.36	0.09	19.31			2		smoker	58			SCC	IV		1	15.36	0.09	19.31	0.02	3.95
S10-1979	SL-142	COPD-	17.65	0.09	26.69			4	II	smoker	45							17.65	0.09	26.69	0.03	9.04
S10-1988	SL-99	Other dis	17.04	0.12	22.26			5		NA	23		sarcoidose					17.04	0.12	22.26	0.01	5.22
S10-2	SL-161	Other dis	16.62	0.12	23.16			5			39							16.62	0.12	23.16	0.46	6.54
S10-256-d	SL-51	Lung Ca	18.12	0.01	21.81			2		smoker	55		Cancer de l'endomètre 2009	Adk	IIIA	0	0	18.12	0.01	21.81	0.01	3.69
S10-277	SL-78	Lung Ca	16.7	0.06	20.93			2		former	73			SCC	IIIA	1	0	16.7	0.06	20.93	0.05	4.23
S10-281	SL-34	Lung Ca	16.93	0.07	20.25			2		former	56			Other	IIIB	0	0	16.93	0.07	20.25	0.06	3.32
S10-288	SL-06	COPD-	>19		24.98			4		former	65							>19		24.98	0.02
S10-295	SL-87	Lung Ca	17.06	0.08	19.8			2		NA	38			Adk	IV	0	1a	17.06	0.08	19.8	0.05	2.74
S10-3	SL-164	Other dis	16.65	0.15	21.71			5			27							16.65	0.15	21.71	0.09	5.06
S10-304	SL-77	Lung Ca	17.21	0.27	19.5			2		NA	57			Adk	IV		1	17.21	0.27	19.5	0.02	2.29
S10-444	SL-73	Lung Ca	17.54	0.07	20.5			2		former	56			SCC	IV	0	1	17.54	0.07	20.5	0.01	2.96
S10-449	SL-56	Lung Ca	15.35	0.07	21.66			2		former	62			Adk	IIA	0	0	15.35	0.07	21.66	0.18	6.31
S10-460	SL-167	Other dis	17.19	0.18	20.9			5			33							17.19	0.18	20.9	0.08	3.71
S10-466	SL-14	Other dis	17.98	0.03	23.45			5		NA	80		polyarthrite rhumatoïde					17.98	0.03	23.45	0	5.47
S10-472	SL-37	Lung Ca	17.15	0.04	21.05			2		NA	42			Other	IV	0	1	17.15	0.04	21.05	0.13	3.9
S10-484	SL-129	Other dis	17	0.1	22.2			5		passive	34		antecedants familiaux					17	0.1	22.2	0.06	5.2
S10-498	SL-55	Lung Ca	15.62	0.22	18.55			2		smoker	58			Adk	IV	1	0	15.62	0.22	18.55	0.16	2.93
S10-516	SL-134	COPD-			22.87			4	IV	former	80									22.87	0.14
S10-518	SL-35	Lung Ca	15.69	0.2	21.1			2		former	60			carcinome à grandes cellules	IV	0	1	15.69	0.2	21.1	0.16	5.41
S10-526	SL-151	COPD-	17.66	0.09	22.64			4	IV	former	62							17.66	0.09	22.64	0.03	4.98
S10-539	SL-165	Other dis	15.99	0.07	21.69			5			18							15.99	0.07	21.69	0.02	5.7
S10-551	SL-36	COPD+Ca	18.72	0.1	23.25			3		smoker	65			Other	IIIA	0	0	18.72	0.1	23.25	0.05	4.53
S10-564	SL-100	COPD+Ca	17.14	0.07	21.65			3		smoker	53			Adk	IA	0	0	17.14	0.07	21.65	0.01	4.51
S10-626	SL-69	Lung Ca			22.26			2		former	72		bladder cancer	SCC						22.26	0.34
S10-628	SL-93	Other dis	16.97	0.03	23			5		NA	55		asthma					16.97	0.03	23	0.02	6.03
S10-629	SL-109	Lung Ca	17.06	0.18	19.88			2		former	64			SCC	IV	1	1a	17.06	0.18	19.88	0.01	2.82
S10-666	SL-98	COPD-	16.71	0.03	21.92			4		former	74		opacité lobaire supérieure droite sans diagnostic					16.71	0.03	21.92	0.39	5.21
S10-668	SL-68	Lung Ca	17.64	0.34	22.21			2		NA	67			Adk	IIA	0	0	17.64	0.34	22.21	0.03	4.57
S10-685	SL-53	Lung Ca	17.01	0.17	20.02			2		former	63			Adk	IV	1	1a	17.01	0.17	20.02	0.03	3.01
S10-705 J+8	SL-102	Lung Ca	17.73	0.02	18.34			2		former	49			Adk	IA	0	0	17.73	0.02	18.34	0.34	0.61
S10-705 J-1	SL-101	Lung Ca	18.01	0.05	20.8			2		former	49			Adk	IA	0	0	18.01	0.05	20.8	0.03	2.79
S10-713	SL-160	Other dis	16.55	0.05	22.12			5		NA	26		Allergy					16.55	0.05	22.12	0.2	5.57
S10-747	SL-38	Other ca	18.03	0.06	23.5			2		NA	73		Cancer colorectal + lung metastasis					18.03	0.06	23.5	0.2	5.47
S10-750	SL-107	Lung Ca	17.11	0.21	20.73			2		former	51			SCC	IIIB	0	0	17.11	0.21	20.73	0.03	3.62
S10-757	SL-94	Other dis	17.05	0.06	25.05			5		NA	58		mycobactériose					17.05	0.06	25.05	0.37	8
S10-765	SL-52	Lung Ca	16.85	0.1	19.99			2		smoker	64			SCLC	IIIB		0	16.85	0.1	19.99	0.06	3.14
S10-786	SL-155	COPD-	18.2	0.16	20.37			4	I	former	49		asthma					18.2	0.16	20.37	0.09	2.17
S10-793	SL-92	Other dis	17.31	0.18	23.16			5		NA	40		asthma					17.31	0.18	23.16	0.01	5.85
S10-798	SL-103	Lung Ca						2		former	59		2003: breast cancer; 2005: cervical cancer	Adk	IV	0	1
S10-821	SL-139	Other dis	16.02	0.03	20.04			5		NA	37		caught					16.02	0.03	20.04	0.06	4.02
S10-826-d	SL-48	Lung Ca	18.9	0.06	23.69			2		smoker	63		Bladder cancer	SCC	IIA		0	18.9	0.06	23.69	0.17	4.79
S10-855	SL-111	Other dis	16.97	0.04	22.23			5		NA	42		asthma					16.97	0.04	22.23	0.05	5.26
S10-860	SL-127	COPD-	>19		22.53			4	III	NA	72							>19		22.53	0.55
S10-892	SL-65	COPD+Ca	17.72	0.15	21.24			3		former	75			Adk	ND	0	0	17.72	0.15	21.24	0.02	3.52
S10-904	SL-72	COPD+Ca	18.54	0.09	22.2			3		smoker	70			SCC	IV	0	0	18.54	0.09	22.2	0.05	3.66
S10-910	SL-88	Lung Ca	>19		20.77			2		smoker	54			Adk	IV	0	1	>19		20.77	0.07
S10-935	SL-162	Other dis	16.06	0.06	21.74			5			23							16.06	0.06	21.74	0.03	5.68
S10-940	SL-166	Other dis	15.88	0.05	22.49			5			31							15.88	0.05	22.49	0.12	6.61
S10-949-d	SL-49	COPD+Ca	18.05	0.07	22.17			3		smoker	85			SCC	ND	0	0	18.05	0.07	22.17	0.05	4.12
S10-953	SL-40	Lung Ca	17.28	0.15	22.85			2		former	68		2008: carcinome épidermoide ORL	Adk	IB	1	0	17.28	0.15	22.85	0.08	5.57
S10-957	SL-95	Other dis	17.15	0.14	23.58			5		NA	56		Tuberculosis					17.15	0.14	23.58	0.04	6.43
S10-975 J+8	SL-86	Lung Ca	>19		21.22			2		former	77			SCC	IIB	0	0	>19		21.22	0.03
S10-975 J-1	SL-85	Lung Ca	18.34	0.05	22.64			2		former	77			SCC	IIB	0	0	18.34	0.05	22.64	0.09	4.3
S10-9J+8	SL-76	COPD+Ca	18.16	0.13	20.4			3			67		carcinome vésical	Adk	IB	0	0	18.16	0.13	20.4	0.09	2.24
S10-9J-1	SL-75	COPD+Ca	16.98	0.08	20.89			3			67		carcinome vésical	Adk	IB	0	0	16.98	0.08	20.89	0	3.91
