# Supplementary material for: Alternative Processing of the U2 Small Nuclear RNA Produces a 19–22nt Fragment with Relevance for the Detection of Non-Small Cell Lung Cancer in Human Serum
Source: PLoS One. 2013 Mar 20;8(3):e60134. doi: 10.1371/journal.pone.0060134 (PMC3603938; doi:10.1371/journal.pone.0060134)
Supplement: Table S4 — Microarrays expression profiles of the 196 microRNAs showing a significant signal. (XLSX) [file pone.0060134.s011.xlsx]

## Sheet: Final with Adk23 ANT
ID	Adk15-PT	Adk23-PT	Adk29-PT	Kmalp21-PT	Kmalp25-PT	Ksarc19-PT	Lcnec31-PT	Scc27-PT	Adk15 -ANT	Ksarc17-ANT	Ksarc19-ANT	Kmalp21-ANT	Adk23-ANT	Kmalp25-ANT	Scc27-ANT	Adk29-ANT	Lcnec31-ANT	All ANT-Av
6235-R5-2	-4.33	-4.84	-5.58	-1.89	-1.63	-0.21	-2.43	-2.38	-5.94	-5.61	-5.91	-4.8	-7.36	-4.93	-4.99	-4.78	-6.47	-5.94
let-7a	-3.6	-3.97	-3.99	-4.04	-3.33	-4.73	-3.75	-2.7	-1.82	-2.57	-3.14	-3.83	-3.76	-2.56	-2.51	-2.56	-2.36	-2.75
let-7b	-4.12	-4.2	-4.27	-4.27	-3.84	-5.01	-4.24	-2.93	-1.59	-2.75	-3.29	-4.11	-4.05	-2.57	-2.48	-2.54	-2.18	-2.81
let-7c	-3.68	-3.87	-3.89	-3.87	-3.31	-4.69	-3.87	-2.63	-1.46	-2.37	-3.1	-3.97	-3.77	-2.34	-2.31	-2.55	-1.97	-2.59
let-7d	-3.46	-3.84	-3.78	-3.99	-3.3	-4.6	-3.84	-2.63	-1.37	-2.61	-3.21	-4.05	-4.24	-2.4	-2.37	-2.52	-1.99	-2.7
let-7e	-4.05	-4.15	-4.17	-4.28	-3.63	-5.07	-4.31	-3.04	-1.76	-2.68	-3.56	-4.31	-4.53	-2.74	-2.69	-2.93	-2.25	-2.97
let-7f	-3.83	-4.66	-4.07	-4.41	-4.18	-5.41	-4.79	-3.29	-2.4	-3.1	-3.92	-4.53	-4.64	-3.11	-3.28	-3.5	-2.89	-3.35
let-7g	-3.92	-4.22	-4.34	-4.5	-3.7	-5.07	-4.72	-3.43	-2.33	-3.44	-4.17	-4.92	-5.21	-3.15	-3.2	-3.43	-2.57	-3.55
let-7i	-5.74	-5.61	-5.92	-5.68	-5.4	-5.92	-6.05	-4.52	-4.46	-4.59	-5.42	-6.4	-6.11	-5.01	-5.27	-5.12	-4.76	-5.01
miR-100	-6.74	-6.21	-5.06	-6.33	-6.14	-5.56	-5.87	-5.74	-4.36	-4.51	-5.5	-5.94	-6.31	-4.85	-4.82	-5.49	-4.74	-5.03
miR-101	-6.69	-7.79	-7.23	-6.93	-6.45	-7.25	-6.31	-5.52	-4.66	-5.21	-5.59	-7.0	-6.81	-4.94	-4.8	-5.08	-4.69	-5.36
miR-103	-6.21	-5.81	-6.09	-6.23	-5.98	-5.87	-5.38	-4.38	-5.01	-5.58	-6.97	-6.99	-7.32	-6.06	-5.89	-6.34	-5.8	-6.22
miR-106a	-5.73	-6.27	-7.17	-6.46	-6.4	-7.0	-5.48	-3.97	-6.07	-6.0	-6.87	-7.25	-7.21	-6.53	-6.55	-6.41	-6.22	-6.56
miR-106b	-6.96	-8.03	-9.0	-8.06	-7.16	-8.21	-6.36	-5.59	-6.9	-9.0	-9.0	-9.0	-9.0	-7.41	-7.64	-7.19	-7.15	-8.07
miR-107	-6.23	-5.86	-6.23	-6.04	-5.96	-6.09	-5.32	-4.28	-4.87	-5.6	-6.52	-6.76	-7.22	-5.99	-5.89	-6.2	-5.72	-6.12
miR-10a	-6.74	-7.6	-9.0	-8.28	-6.79	-6.49	-6.33	-5.9	-5.34	-6.83	-9.0	-9.0	-7.04	-6.5	-5.85	-6.27	-5.29	-6.73
miR-10b	-6.21	-7.69	-6.71	-6.08	-6.25	-6.93	-4.95	-5.47	-5.19	-5.55	-6.14	-6.8	-7.19	-5.66	-5.34	-6.0	-5.4	-6.04
miR-1182	-6.74	-7.61	-6.9	-5.85	-6.19	-4.19	-6.53	-5.9	-6.05	-5.94	-3.44	-5.17	-5.67	-3.65	-6.51	-4.33	-5.9	-5.36
miR-1202	-8.52	-8.11	-9.0	-4.99	-7.16	-3.29	-6.93	-6.49	-6.84	-6.01	-4.65	-5.7	-6.32	-5.14	-5.73	-4.79	-6.95	-6.09
miR-1207-5p	-6.1	-5.73	-6.8	-4.48	-5.51	-3.39	-5.49	-5.07	-5.37	-4.49	-2.6	-3.86	-4.35	-3.0	-4.24	-3.62	-5.01	-4.24
miR-1224-3p	-7.23	-9.0	-9.0	-6.95	-9.0	-7.13	-9.0	-7.73	-6.8	-9.0	-5.82	-6.88	-7.8	-6.4	-9.0	-7.39	-7.97	-7.66
miR-1224-5p	-6.99	-8.13	-9.0	-6.08	-6.95	-4.34	-6.7	-6.48	-6.26	-5.84	-5.39	-6.12	-6.65	-5.78	-5.97	-5.13	-6.55	-5.95
miR-1225-3p	-9.0	-9.0	-9.0	-7.88	-9.0	-8.14	-9.0	-9.0	-8.19	-9.0	-6.46	-7.4	-8.08	-6.71	-9.0	-7.59	-7.9	-8.17
miR-1225-5p	-9.0	-7.78	-9.0	-4.77	-6.3	-3.66	-6.43	-6.45	-5.77	-4.66	-1.82	-3.16	-3.84	-1.82	-4.18	-2.55	-4.67	-3.97
miR-1228	-8.03	-9.0	-9.0	-7.9	-9.0	-8.18	-9.0	-9.0	-7.27	-9.0	-6.66	-7.54	-8.14	-6.46	-7.81	-7.45	-7.84	-7.97
miR-1228*	-4.52	-3.4	-4.61	-1.55	-3.69	-1.89	-2.89	-2.09	-3.24	-1.67	-1.45	-2.02	-1.83	-2.31	-1.29	-1.51	-2.62	-1.99
miR-1234	-8.53	-9.0	-9.0	-7.54	-9.0	-7.47	-9.0	-9.0	-9.0	-7.26	-6.75	-7.64	-8.15	-6.81	-9.0	-7.44	-7.91	-7.97
miR-1236	-8.52	-9.0	-9.0	-8.55	-9.0	-9.0	-9.0	-9.0	-8.09	-9.0	-6.59	-7.59	-8.19	-7.12	-9.0	-7.87	-9.0	-8.31
miR-1237	-8.15	-9.0	-9.0	-8.55	-9.0	-8.26	-9.0	-9.0	-8.28	-9.0	-6.49	-7.65	-8.12	-7.31	-9.0	-7.73	-9.0	-8.33
miR-1246	-4.09	-4.7	-5.15	-1.44	-1.26	-0.02	-2.2	-2.12	-6.0	-5.62	-5.78	-4.61	-7.38	-4.89	-4.66	-4.8	-6.65	-5.96
miR-1249	-7.25	-8.76	-9.0	-7.98	-7.79	-7.25	-9.0	-7.68	-7.93	-9.0	-5.84	-7.02	-7.68	-5.98	-7.61	-7.18	-7.49	-7.82
miR-125a-5p	-6.15	-5.4	-4.97	-5.74	-5.03	-5.35	-5.79	-4.93	-3.43	-3.59	-4.1	-4.02	-4.54	-3.61	-3.52	-4.01	-3.52	-3.81
miR-125b	-6.32	-5.15	-3.55	-4.18	-4.57	-4.77	-5.64	-4.83	-6.1	-3.04	-3.86	-4.03	-4.57	-3.26	-2.92	-3.78	-3.2	-3.93
miR-126	-6.05	-8.01	-6.5	-7.71	-6.17	-6.84	-6.1	-6.21	-2.68	-3.46	-3.88	-4.75	-5.37	-2.88	-3.16	-3.17	-3.18	-3.63
miR-1268	-7.91	-8.02	-9.0	-5.6	-6.3	-4.85	-6.14	-4.75	-6.02	-5.33	-4.75	-5.2	-5.52	-4.78	-4.77	-4.8	-6.1	-5.58
miR-1274a	-7.01	-7.41	-7.34	-7.66	-7.22	-6.81	-7.03	-7.5	-7.05	-9.0	-9.0	-9.0	-9.0	-7.31	-7.28	-7.16	-7.17	-8.27
miR-1274b	-6.2	-6.11	-6.01	-6.59	-6.67	-6.39	-6.92	-7.2	-5.94	-9.0	-9.0	-7.84	-7.98	-6.67	-6.44	-6.91	-6.23	-7.73
miR-1275	-5.43	-6.62	-9.0	-2.42	-6.69	-2.05	-5.95	-5.6	-6.8	-4.03	-4.73	-5.41	-6.5	-5.37	-5.4	-4.82	-6.67	-5.34
miR-1280	-7.22	-8.05	-9.0	-7.09	-7.27	-7.01	-6.94	-9.0	-7.32	-9.0	-6.66	-7.5	-7.95	-5.19	-7.84	-7.28	-7.71	-7.85
miR-1290	-4.83	-4.96	-4.76	0.19	-1.72	-0.84	-2.99	-2.89	-6.47	-5.95	-5.77	-4.89	-7.5	-4.98	-5.17	-5.06	-7.1	-6.24
miR-1308	-5.33	-5.57	-5.15	-4.98	-3.8	-5.36	-6.18	-5.63	-4.95	-5.44	-5.81	-5.0	-6.68	-5.26	-4.55	-4.86	-6.13	-5.33
miR-130a	-7.51	-8.81	-9.0	-8.58	-7.55	-8.22	-7.11	-6.78	-6.32	-9.0	-9.0	-7.76	-8.45	-6.7	-6.72	-6.65	-6.67	-7.66
miR-130b	-7.59	-8.77	-9.0	-9.0	-7.63	-8.25	-7.32	-6.86	-6.57	-9.0	-9.0	-8.0	-9.0	-7.04	-6.99	-6.98	-6.87	-7.85
miR-1321	-7.97	-9.0	-9.0	-6.35	-7.33	-4.87	-9.0	-7.19	-9.0	-9.0	-6.22	-6.93	-7.45	-6.62	-7.29	-6.15	-7.37	-7.9
miR-1323	-6.59	-7.42	-9.0	-5.36	-6.46	-5.14	-6.55	-5.59	-7.9	-9.0	-5.37	-6.48	-6.56	-5.66	-6.16	-6.0	-6.72	-7.35
miR-133a	-8.57	-9.0	-9.0	-8.55	-9.0	-9.0	-9.0	-9.0	-9.0	-9.0	-6.91	-7.69	-8.66	-6.95	-9.0	-9.0	-9.0	-8.59
miR-133b	-7.84	-9.0	-9.0	-8.09	-9.0	-7.11	-9.0	-9.0	-9.0	-9.0	-4.85	-7.13	-7.92	-5.48	-7.34	-6.92	-6.92	-7.83
miR-134	-9.0	-9.0	-9.0	-8.34	-9.0	-6.31	-9.0	-8.17	-9.0	-9.0	-5.57	-7.61	-7.82	-7.28	-7.32	-6.99	-9.0	-8.16
miR-140-3p	-8.06	-8.35	-9.0	-8.2	-7.46	-7.31	-8.02	-7.45	-6.49	-6.13	-7.03	-7.11	-7.81	-6.72	-6.92	-6.77	-6.57	-6.85
miR-141	-6.66	-6.36	-8.48	-9.0	-7.45	-9.0	-6.34	-6.31	-6.65	-9.0	-9.0	-9.0	-9.0	-7.38	-7.58	-7.14	-7.14	-8.03
miR-142-3p	-5.55	-5.18	-4.03	-4.56	-4.12	-4.0	-5.54	-3.4	-3.25	-4.16	-4.32	-5.53	-6.46	-3.91	-4.14	-4.23	-3.55	-4.29
miR-143	-6.5	-6.58	-6.26	-4.71	-9.0	-9.0	-9.0	-9.0	-9.0	-4.02	-9.0	-9.0	-5.89	-9.0	-9.0	-9.0	-9.0	-6.96
miR-144	-9.0	-9.0	-9.0	-9.0	-9.0	-9.0	-9.0	-9.0	-8.2	-9.0	-9.0	-9.0	-8.67	-7.58	-7.91	-7.24	-6.54	-8.4
miR-145	-6.07	-5.68	-6.13	-4.6	-5.05	-5.09	-5.51	-5.73	-3.3	-3.42	-4.52	-5.06	-5.55	-3.61	-3.94	-3.86	-3.35	-4.02
miR-146a	-6.19	-8.07	-6.88	-8.08	-6.93	-7.17	-9.0	-6.82	-6.34	-9.0	-9.0	-7.89	-7.97	-6.87	-6.93	-7.15	-6.84	-7.66
miR-146b-5p	-5.62	-7.82	-6.39	-6.92	-6.77	-6.73	-9.0	-6.41	-5.44	-6.29	-7.04	-7.72	-8.45	-6.5	-6.54	-6.87	-6.41	-6.78
miR-148a	-5.7	-8.09	-6.98	-6.71	-6.5	-7.13	-6.74	-6.23	-6.07	-6.09	-7.0	-7.77	-7.93	-6.62	-6.32	-6.94	-6.63	-6.79
miR-148b	-6.43	-7.78	-6.82	-6.94	-6.7	-7.31	-6.77	-6.39	-6.24	-6.36	-9.0	-8.05	-8.36	-6.99	-6.98	-7.18	-6.62	-7.18
miR-149*	-4.98	-4.15	-5.72	-2.28	-4.36	-2.52	-3.35	-2.81	-4.16	-3.1	-2.46	-2.94	-2.55	-3.34	-2.41	-2.51	-3.8	-3.06
miR-150	-9.0	-9.0	-9.0	-7.83	-7.69	-7.12	-9.0	-6.23	-6.32	-9.0	-6.93	-6.79	-7.58	-6.87	-6.53	-6.98	-7.08	-7.35
miR-151-5p	-5.68	-6.47	-6.49	-6.78	-6.95	-6.93	-6.52	-6.39	-5.79	-5.71	-9.0	-7.48	-7.82	-6.61	-6.64	-6.74	-6.36	-6.76
miR-155	-9.0	-8.02	-6.99	-8.56	-7.57	-6.8	-9.0	-7.45	-9.0	-9.0	-9.0	-9.0	-9.0	-7.79	-8.09	-9.0	-7.95	-8.79
miR-15a	-6.39	-7.72	-6.69	-7.04	-6.95	-6.74	-6.75	-6.12	-5.53	-6.08	-6.79	-7.5	-7.62	-6.14	-6.5	-6.15	-5.94	-6.52
miR-15b	-5.91	-8.05	-7.02	-5.25	-7.06	-7.44	-6.5	-5.3	-6.17	-4.47	-9.0	-7.75	-7.76	-6.49	-6.97	-7.11	-7.28	-6.57
miR-16	-4.42	-6.31	-5.21	-5.51	-5.41	-5.62	-6.0	-6.79	-4.38	-4.48	-5.38	-6.27	-6.8	-4.74	-5.17	-4.95	-4.39	-5.02
miR-17	-6.02	-6.24	-7.05	-6.4	-6.25	-6.9	-5.2	-3.96	-6.03	-5.92	-6.99	-7.28	-7.56	-6.4	-6.48	-6.42	-6.21	-6.58
miR-181a	-6.04	-6.27	-6.91	-6.56	-6.89	-6.2	-6.41	-5.59	-5.25	-5.77	-6.25	-6.51	-6.94	-5.63	-5.2	-5.25	-5.18	-5.97
miR-181b	-6.09	-7.84	-9.0	-8.04	-7.66	-7.08	-8.14	-6.98	-6.21	-9.0	-9.0	-9.0	-7.91	-6.96	-6.54	-6.63	-6.68	-7.55
miR-181c	-6.81	-7.88	-7.59	-7.76	-7.3	-6.82	-6.93	-6.23	-5.72	-6.24	-7.03	-7.22	-7.67	-6.42	-5.97	-6.05	-5.83	-6.56
miR-181d	-8.53	-8.15	-9.0	-7.33	-9.0	-7.47	-7.34	-7.12	-6.73	-9.0	-9.0	-7.89	-7.75	-7.14	-6.66	-6.78	-7.0	-7.7
miR-1826	-6.36	-5.95	-6.3	-6.13	-5.37	-5.31	-5.25	-5.85	-4.12	-9.0	-5.92	-5.02	-6.99	-4.77	-4.48	-4.87	-5.06	-6.2
miR-184	-9.0	-8.71	-9.0	-9.0	-7.78	-7.49	-9.0	-8.38	-7.1	-9.0	-9.0	-7.69	-8.54	-7.23	-7.23	-7.44	-7.3	-8.15
miR-185	-7.33	-8.14	-8.4	-7.83	-7.22	-6.66	-7.24	-7.25	-6.76	-9.0	-9.0	-7.32	-8.06	-7.15	-7.12	-6.87	-6.88	-7.72
miR-185*	-6.97	-6.72	-9.0	-6.97	-6.92	-5.85	-6.78	-6.29	-6.52	-5.42	-5.74	-6.8	-5.76	-6.04	-4.87	-5.19	-6.09	-5.65
miR-188-5p	-9.0	-9.0	-9.0	-9.0	-9.0	-6.84	-9.0	-7.4	-9.0	-9.0	-9.0	-7.84	-7.91	-7.25	-7.56	-7.01	-7.77	-8.35
miR-18b*	-8.08	-7.81	-9.0	-8.23	-7.03	-7.05	-7.0	-6.66	-6.35	-9.0	-6.26	-7.04	-7.66	-6.55	-6.81	-6.77	-6.52	-7.53
miR-191	-6.67	-6.32	-6.52	-6.87	-6.75	-6.59	-6.12	-6.03	-5.66	-6.11	-6.79	-6.85	-7.62	-6.14	-6.35	-6.49	-6.09	-6.54
miR-193a-5p	-9.0	-8.36	-9.0	-8.3	-9.0	-8.05	-9.0	-7.41	-7.3	-6.38	-9.0	-7.48	-7.52	-7.35	-7.14	-7.08	-7.41	-7.48
miR-195	-4.82	-5.93	-5.61	-5.56	-4.8	-5.87	-5.69	-4.52	-3.89	-4.29	-4.93	-6.16	-6.61	-4.09	-4.46	-4.59	-3.78	-4.66
miR-198	-7.15	-8.1	-9.0	-3.86	-7.31	-2.3	-6.53	-6.15	-7.33	-5.82	-5.99	-5.66	-7.03	-6.63	-6.02	-5.21	-7.66	-6.76
miR-199a-3p.miR-199b-3p	-5.97	-5.93	-5.81	-5.12	-5.03	-6.36	-6.05	-5.47	-4.5	-4.68	-5.41	-6.68	-6.21	-5.15	-5.07	-5.36	-4.88	-5.18
miR-199a-5p	-6.55	-7.81	-6.91	-6.12	-6.36	-6.99	-6.97	-6.79	-5.87	-5.89	-6.72	-7.48	-7.75	-6.46	-6.86	-6.54	-5.92	-6.62
miR-199b-5p	-7.88	-8.32	-8.45	-6.99	-6.76	-9.0	-8.1	-7.52	-6.63	-9.0	-9.0	-7.97	-8.18	-7.04	-7.09	-7.03	-6.72	-7.96
miR-19a	-6.74	-8.23	-8.48	-8.0	-7.43	-8.23	-7.14	-6.43	-7.17	-9.0	-9.0	-9.0	-8.6	-9.0	-7.77	-7.34	-7.2	-8.18
miR-19b	-6.46	-8.02	-7.41	-7.76	-7.2	-7.28	-6.89	-5.87	-6.64	-6.42	-9.0	-8.04	-7.99	-7.19	-7.3	-6.9	-6.91	-7.21
miR-200a	-7.1	-6.89	-9.0	-7.12	-7.78	-9.0	-6.28	-5.98	-7.01	-9.0	-9.0	-8.11	-9.0	-7.51	-7.38	-7.19	-7.23	-8.01
miR-200b	-5.66	-5.46	-6.72	-6.52	-6.36	-9.0	-5.16	-4.72	-6.18	-6.05	-6.99	-7.17	-7.93	-6.61	-6.7	-6.7	-6.88	-6.74
miR-200c	-4.95	-4.06	-5.98	-5.99	-4.87	-9.0	-3.66	-3.92	-5.07	-5.65	-6.05	-6.2	-7.01	-5.84	-5.27	-5.56	-5.65	-5.95
miR-203	-9.0	-8.3	-9.0	-9.0	-6.25	-9.0	-9.0	-9.0	-6.88	-9.0	-9.0	-9.0	-8.7	-7.54	-7.79	-7.47	-7.65	-8.31
miR-205	-9.0	-9.0	-6.1	-4.13	-3.11	-7.24	-9.0	-9.0	-9.0	-9.0	-9.0	-9.0	-9.0	-9.0	-9.0	-9.0	-7.88	-8.93
miR-20a	-6.37	-6.44	-7.69	-7.47	-6.61	-7.19	-5.77	-4.56	-6.42	-5.96	-9.0	-7.69	-7.79	-6.78	-7.07	-6.47	-6.55	-6.91
miR-20b	-5.27	-7.8	-9.0	-7.97	-7.07	-8.38	-6.2	-5.15	-6.8	-9.0	-9.0	-9.0	-8.67	-7.23	-7.54	-7.33	-6.95	-7.84
miR-21	-0.58	-1.36	-9.0	-9.0	-1.4	-1.69	-3.37	-1.86	-2.65	-3.53	-3.92	-5.39	-5.44	-3.23	-2.95	-3.41	-2.63	-3.62
miR-210	-7.1	-7.74	-7.09	-7.05	-7.02	-6.95	-7.0	-6.36	-6.47	-9.0	-6.3	-6.83	-7.11	-6.1	-6.1	-6.35	-6.56	-6.89
miR-214	-8.52	-8.0	-9.0	-6.51	-6.93	-7.2	-8.15	-6.97	-6.56	-6.08	-6.95	-7.44	-7.54	-6.69	-6.9	-6.85	-6.82	-6.85
miR-22	-7.03	-6.44	-6.95	-6.85	-7.13	-6.42	-9.0	-7.14	-7.72	-9.0	-9.0	-7.68	-8.42	-6.68	-7.09	-6.49	-6.26	-7.81
miR-221	-8.43	-7.87	-5.28	-5.95	-6.92	-4.55	-7.0	-6.82	-5.5	-5.26	-6.66	-6.97	-6.92	-5.76	-5.83	-5.9	-6.12	-6.11
miR-222	-7.32	-6.37	-4.59	-6.16	-6.91	-4.32	-7.9	-6.63	-5.31	-5.65	-6.37	-6.61	-7.11	-5.77	-6.02	-5.77	-6.02	-6.09
miR-223	-6.42	-6.87	-6.34	-5.11	-6.12	-4.67	-7.13	-5.82	-4.63	-5.3	-5.17	-5.68	-7.04	-4.79	-4.99	-5.32	-5.27	-5.33
miR-23a	-4.32	-4.49	-4.68	-4.16	-4.34	-4.8	-5.29	-4.97	-2.78	-3.46	-4.22	-5.02	-5.56	-3.66	-4.05	-4.02	-3.29	-3.92
miR-23b	-4.1	-4.39	-4.73	-3.64	-3.89	-4.82	-4.97	-4.64	-2.36	-3.47	-3.96	-4.75	-5.52	-3.31	-3.51	-3.66	-3.1	-3.67
miR-24	-4.04	-4.33	-4.65	-4.26	-4.16	-4.88	-5.36	-4.92	-2.92	-4.45	-4.56	-5.19	-5.85	-3.76	-4.2	-4.04	-3.6	-4.26
miR-25	-7.04	-8.09	-9.0	-7.08	-7.34	-7.37	-6.31	-5.78	-6.98	-9.0	-9.0	-8.0	-8.66	-7.47	-7.42	-7.29	-7.19	-8.18
miR-26a	-4.34	-4.82	-5.14	-4.88	-4.62	-5.12	-4.92	-4.05	-2.77	-3.73	-3.77	-4.93	-5.7	-3.56	-3.39	-3.26	-3.09	-3.82
miR-26b	-4.82	-5.94	-5.8	-5.9	-5.52	-6.35	-6.21	-5.02	-3.91	-4.18	-4.95	-6.06	-6.57	-4.6	-4.29	-4.61	-4.18	-4.69
miR-27a	-4.78	-5.15	-5.26	-5.1	-4.83	-5.44	-6.12	-5.65	-3.86	-5.14	-5.21	-6.51	-6.38	-4.84	-4.82	-4.54	-4.34	-5.03
miR-27b	-4.78	-5.53	-5.59	-5.27	-4.86	-5.95	-6.02	-5.61	-4.04	-5.31	-5.5	-6.67	-6.46	-4.88	-4.93	-4.69	-4.43	-5.15
miR-28-5p	-6.24	-6.09	-6.74	-6.78	-6.88	-7.09	-6.74	-6.52	-5.92	-6.08	-9.0	-7.56	-7.91	-6.62	-6.74	-6.77	-6.47	-6.91
miR-296-5p	-7.17	-8.42	-9.0	-6.91	-7.62	-6.68	-9.0	-7.55	-6.76	-9.0	-5.46	-6.51	-7.28	-5.54	-7.32	-6.47	-7.22	-7.44
miR-298	-6.49	-6.52	-6.74	-4.33	-4.2	-2.44	-5.5	-4.69	-7.07	-9.0	-6.53	-6.61	-7.75	-6.15	-6.74	-6.29	-7.71	-7.64
miR-29a	-5.05	-5.71	-5.95	-6.47	-5.52	-5.6	-6.01	-5.85	-4.26	-5.23	-5.3	-6.28	-6.3	-4.96	-4.93	-4.67	-4.55	-5.13
miR-29b	-4.31	-4.71	-5.45	-6.08	-4.89	-5.17	-5.53	-4.92	-3.64	-5.34	-4.69	-5.61	-5.83	-4.51	-4.61	-4.3	-3.86	-4.76
miR-29c	-4.91	-5.48	-5.69	-6.14	-5.4	-5.56	-6.19	-5.73	-4.21	-5.27	-5.17	-6.01	-6.9	-4.76	-4.67	-4.64	-4.23	-5.13
miR-30a	-5.64	-5.7	-6.77	-6.3	-6.89	-6.65	-5.75	-5.01	-3.99	-4.66	-4.97	-5.5	-6.61	-4.49	-4.18	-3.85	-3.84	-4.7
miR-30b	-5.33	-6.11	-6.69	-6.49	-6.82	-6.84	-5.8	-5.16	-4.16	-5.06	-5.4	-6.15	-6.78	-5.11	-4.61	-4.81	-4.42	-5.1
miR-30b*	-6.34	-6.78	-6.79	-4.98	-6.29	-3.27	-5.95	-5.82	-5.56	-5.11	-4.36	-5.31	-5.95	-4.84	-5.69	-4.55	-5.66	-5.27
miR-30c	-5.49	-6.34	-6.81	-6.63	-6.74	-6.78	-5.97	-5.24	-4.12	-5.02	-5.34	-6.03	-6.84	-4.75	-4.82	-4.84	-4.43	-5.09
miR-30c-1*	-6.15	-6.57	-9.0	-2.85	-6.4	-1.47	-5.97	-5.56	-6.56	-5.78	-5.35	-5.52	-6.96	-5.43	-5.52	-4.76	-6.96	-5.96
miR-30d	-4.85	-5.95	-9.0	-6.64	-7.25	-6.89	-6.1	-5.2	-4.25	-4.01	-6.34	-7.64	-6.82	-4.64	-4.74	-4.43	-4.32	-4.97
miR-30e	-6.4	-6.9	-7.33	-7.21	-7.34	-7.13	-6.6	-6.24	-5.06	-5.56	-6.21	-6.74	-7.51	-5.55	-5.39	-5.2	-5.17	-5.95
miR-320a	-6.67	-7.25	-7.77	-4.6	-6.07	-3.2	-6.44	-5.06	-5.66	-5.51	-5.63	-6.1	-6.66	-5.62	-5.53	-5.52	-5.92	-5.72
miR-320b	-6.66	-7.37	-8.39	-4.6	-6.1	-3.28	-6.33	-5.31	-5.76	-5.77	-5.05	-5.98	-6.49	-5.22	-5.69	-4.99	-5.95	-5.67
miR-320c	-7.0	-6.36	-8.3	-5.03	-6.2	-2.85	-6.41	-5.35	-6.09	-5.79	-6.94	-6.69	-7.24	-6.11	-6.18	-5.71	-6.36	-6.39
miR-320d	-7.03	-6.47	-9.0	-6.8	-6.28	-6.48	-6.52	-5.7	-6.18	-6.03	-6.75	-6.77	-7.14	-6.23	-6.26	-6.22	-6.3	-6.52
miR-331-3p	-7.14	-6.8	-7.45	-7.44	-7.22	-8.12	-6.62	-6.36	-6.37	-5.81	-6.91	-7.14	-8.4	-6.18	-6.86	-6.65	-6.8	-6.76
miR-335	-7.3	-8.73	-9.0	-9.0	-7.64	-9.0	-6.85	-4.84	-6.63	-6.32	-9.0	-9.0	-8.44	-6.86	-6.94	-7.08	-6.91	-7.3
miR-338-3p	-9.0	-9.0	-9.0	-9.0	-9.0	-9.0	-9.0	-7.29	-5.63	-6.4	-7.16	-7.72	-7.44	-6.75	-6.31	-6.24	-6.67	-6.75
miR-342-3p	-7.46	-8.08	-6.78	-7.03	-7.16	-6.74	-7.08	-6.15	-5.82	-6.37	-7.15	-7.08	-7.69	-6.53	-6.33	-6.63	-6.52	-6.74
miR-34a	-6.91	-8.2	-6.95	-9.0	-7.69	-8.24	-8.14	-9.0	-6.9	-9.0	-9.0	-8.29	-8.66	-7.35	-7.46	-7.17	-7.02	-7.94
miR-34b*	-7.16	-8.7	-7.95	-9.0	-7.92	-9.0	-7.37	-9.0	-6.8	-6.12	-9.0	-8.3	-8.57	-7.38	-7.69	-7.08	-6.32	-7.28
miR-34c-5p	-9.0	-9.0	-9.0	-9.0	-9.0	-9.0	-9.0	-9.0	-7.08	-6.26	-9.0	-9.0	-9.0	-7.82	-9.0	-7.6	-6.76	-7.66
miR-361-3p	-7.2	-8.3	-9.0	-5.22	-9.0	-7.09	-9.0	-7.6	-6.76	-9.0	-5.83	-6.76	-7.65	-5.47	-6.93	-6.79	-7.15	-7.32
miR-365	-7.92	-6.82	-8.44	-6.64	-7.52	-7.2	-6.9	-7.65	-6.72	-9.0	-6.42	-7.26	-7.77	-6.49	-7.53	-7.37	-7.33	-7.76
miR-370	-9.0	-8.32	-9.0	-9.0	-7.57	-7.32	-7.28	-7.01	-7.01	-9.0	-9.0	-7.85	-8.53	-7.23	-7.53	-7.21	-7.16	-8.14
miR-371-5p	-9.0	-9.0	-9.0	-6.32	-7.09	-6.06	-7.92	-6.9	-9.0	-9.0	-3.0	-5.82	-6.49	-5.25	-6.87	-5.72	-7.03	-7.05
miR-373*	-5.18	-6.0	-9.0	-2.75	-5.73	-3.54	-6.06	-5.38	-5.34	-3.16	-4.12	-5.9	-3.9	-2.38	-3.95	-3.3	-4.74	-3.89
miR-374b	-8.55	-8.2	-9.0	-9.0	-7.39	-8.21	-8.02	-7.03	-6.68	-9.0	-9.0	-7.83	-7.95	-7.17	-7.02	-7.01	-6.91	-7.95
miR-375	-6.8	-9.0	-9.0	-9.0	-7.93	-9.0	-4.69	-4.94	-7.26	-9.0	-9.0	-7.96	-9.0	-7.55	-7.87	-7.58	-7.39	-8.32
miR-423-5p	-5.87	-5.71	-6.12	-4.38	-5.42	-3.69	-4.86	-4.71	-5.01	-4.28	-4.56	-4.23	-5.02	-4.79	-4.37	-3.96	-5.33	-4.6
miR-451	-3.87	-5.69	-5.32	-4.64	-3.54	-4.99	-3.16	-4.63	-1.71	-1.76	-2.31	-0.64	-2.67	-1.85	-1.24	-1.08	0.07	-1.64
miR-483-5p	-5.96	-6.94	-9.0	-4.41	-6.43	-3.94	-6.51	-6.29	-8.24	-6.17	-6.85	-6.37	-8.0	-6.49	-6.13	-5.98	-7.78	-7.24
miR-484	-8.58	-8.29	-9.0	-8.16	-7.65	-7.41	-9.0	-7.26	-6.91	-9.0	-6.91	-7.58	-7.85	-6.81	-7.51	-7.15	-7.3	-7.85
miR-486-3p	-7.06	-8.17	-9.0	-6.1	-7.52	-6.33	-6.6	-6.75	-6.46	-5.23	-5.56	-5.94	-5.45	-6.59	-5.52	-5.68	-5.93	-5.66
miR-486-5p	-9.0	-9.0	-9.0	-9.0	-9.0	-9.0	-9.0	-9.0	-7.3	-9.0	-7.02	-7.1	-8.47	-7.28	-7.55	-7.18	-6.97	-7.98
miR-491-3p	-9.0	-8.15	-9.0	-9.0	-6.61	-7.36	-9.0	-7.03	-6.36	-9.0	-9.0	-7.89	-8.63	-7.12	-6.74	-7.13	-6.92	-7.77
miR-494	-7.3	-8.03	-9.0	-7.78	-5.69	-6.75	-6.88	-6.53	-6.93	-9.0	-9.0	-7.83	-7.74	-6.67	-7.4	-7.37	-7.33	-8.0
miR-497	-8.56	-9.0	-9.0	-9.0	-7.77	-9.0	-9.0	-7.55	-6.99	-9.0	-9.0	-9.0	-8.7	-7.25	-7.65	-7.35	-7.27	-8.06
miR-498	-7.03	-6.43	-7.44	-5.19	-6.09	-4.69	-6.31	-5.59	-5.72	-4.1	-2.91	-3.98	-4.32	-3.23	-3.7	-3.24	-4.8	-4.19
miR-503	-9.0	-9.0	-9.0	-8.12	-7.8	-7.33	-9.0	-8.33	-9.0	-6.25	-9.0	-7.37	-7.45	-9.0	-9.0	-7.46	-7.69	-7.94
miR-513a-5p	-7.92	-8.64	-9.0	-6.39	-7.08	-5.81	-6.34	-6.53	-8.23	-9.0	-6.69	-7.45	-7.85	-6.98	-7.43	-6.84	-7.47	-8.0
miR-516a-5p	-7.84	-8.53	-9.0	-6.2	-6.74	-4.97	-6.33	-6.2	-9.0	-9.0	-9.0	-7.01	-9.0	-6.82	-5.48	-5.84	-9.0	-8.28
miR-518c*	-9.0	-9.0	-9.0	-8.61	-7.91	-7.24	-9.0	-7.45	-9.0	-9.0	-9.0	-7.53	-7.68	-7.46	-7.4	-7.11	-7.9	-8.32
miR-526b	-9.0	-9.0	-9.0	-8.49	-9.0	-8.13	-9.0	-9.0	-9.0	-9.0	-9.0	-9.0	-7.77	-9.0	-7.44	-6.89	-7.74	-8.51
miR-550	-9.0	-9.0	-9.0	-8.17	-7.97	-6.98	-9.0	-7.61	-9.0	-9.0	-9.0	-7.68	-8.7	-7.77	-7.87	-7.41	-8.02	-8.54
miR-557	-7.16	-6.64	-9.0	-6.31	-6.8	-5.46	-6.83	-6.75	-6.71	-5.69	-4.89	-5.96	-6.06	-4.39	-5.43	-4.78	-6.29	-5.68
miR-559	-9.0	-7.88	-9.0	-9.0	-7.42	-7.3	-8.15	-7.12	-6.48	-9.0	-9.0	-7.78	-8.43	-7.42	-7.24	-7.21	-6.88	-8.02
miR-572	-9.0	-9.0	-9.0	-9.0	-9.0	-9.0	-9.0	-9.0	-6.95	-9.0	-6.91	-6.94	-6.87	-6.56	-7.08	-6.9	-7.23	-7.62
miR-574-3p	-9.0	-8.52	-9.0	-9.0	-9.0	-9.0	-9.0	-9.0	-8.09	-9.0	-9.0	-8.15	-8.71	-7.66	-7.98	-7.6	-7.82	-8.45
miR-575	-9.0	-9.0	-9.0	-6.87	-7.77	-6.71	-8.09	-7.09	-7.44	-9.0	-9.0	-7.86	-8.24	-9.0	-7.15	-7.05	-9.0	-8.36
miR-590-5p	-9.0	-8.41	-9.0	-8.57	-7.66	-9.0	-6.93	-7.38	-7.09	-9.0	-9.0	-9.0	-9.0	-7.46	-7.71	-7.63	-7.51	-8.37
miR-593	-9.0	-9.0	-9.0	-9.0	-7.91	-9.0	-9.0	-9.0	-9.0	-9.0	-9.0	-7.67	-7.98	-7.49	-6.73	-6.98	-7.49	-8.29
miR-608	-9.0	-9.0	-9.0	-9.0	-9.0	-7.36	-9.0	-9.0	-7.46	-9.0	-9.0	-7.86	-7.94	-7.16	-7.5	-7.39	-7.8	-8.17
miR-609	-9.0	-9.0	-9.0	-9.0	-7.95	-9.0	-9.0	-7.71	-7.26	-9.0	-9.0	-9.0	-9.0	-7.68	-7.88	-7.75	-7.78	-8.44
miR-612	-5.51	-5.84	-6.45	-4.39	-5.63	-4.17	-4.83	-4.59	-5.5	-5.12	-4.3	-4.94	-4.71	-4.57	-4.5	-4.31	-5.4	-4.83
miR-616	-7.32	-9.0	-9.0	-8.09	-7.83	-7.1	-9.0	-7.4	-9.0	-9.0	-9.0	-8.16	-8.31	-6.58	-8.26	-7.37	-7.84	-8.46
miR-625*	-7.82	-8.73	-9.0	-7.03	-7.97	-6.81	-9.0	-8.27	-7.11	-9.0	-5.93	-6.97	-7.59	-5.68	-7.38	-6.69	-7.16	-7.61
miR-628-3p	-9.0	-8.21	-9.0	-7.99	-9.0	-9.0	-7.2	-7.0	-6.17	-5.94	-7.1	-7.15	-7.09	-6.55	-7.0	-6.31	-6.97	-6.69
miR-630	-8.53	-8.64	-9.0	-6.17	-6.91	-6.17	-7.02	-7.09	-9.0	-9.0	-9.0	-9.0	-8.76	-7.53	-8.06	-7.46	-9.0	-8.7
miR-637	-5.84	-6.6	-9.0	-4.54	-6.07	-5.33	-6.35	-5.6	-6.36	-5.66	-4.05	-5.28	-4.92	-4.03	-5.26	-5.08	-5.93	-5.23
miR-638	-4.81	-4.68	-5.53	-3.51	-4.31	-2.88	-4.01	-3.8	-2.36	-1.81	-1.64	-2.17	-2.3	-1.86	-1.34	-1.8	-2.04	-1.98
miR-658	-6.21	-5.74	-6.77	-4.81	-6.45	-3.82	-5.67	-5.05	-5.27	-4.41	-4.68	-5.17	-5.48	-6.21	-4.75	-4.66	-5.77	-5.05
miR-659	-9.0	-8.23	-9.0	-8.55	-7.84	-6.86	-9.0	-7.52	-7.2	-9.0	-5.65	-6.53	-7.35	-5.75	-7.57	-6.23	-7.4	-7.55
miR-663	-6.98	-7.89	-7.58	-5.82	-6.68	-5.46	-5.67	-5.81	-6.23	-4.45	-5.18	-5.03	-5.13	-5.82	-4.92	-4.72	-5.53	-5.06
miR-664	-6.25	-8.34	-9.0	-8.08	-7.92	-7.45	-9.0	-7.81	-8.21	-9.0	-5.7	-7.69	-8.33	-5.53	-7.82	-7.51	-7.35	-7.98
miR-671-5p	-6.8	-6.48	-9.0	-5.69	-6.94	-5.13	-6.82	-6.02	-6.82	-6.08	-4.46	-5.82	-6.01	-4.24	-5.97	-5.03	-6.48	-5.77
miR-675	-6.63	-7.46	-9.0	-5.43	-6.44	-4.39	-6.54	-5.62	-6.52	-5.89	-6.34	-6.57	-6.88	-6.92	-6.38	-5.92	-6.93	-6.52
miR-720	-6.65	-5.77	-6.49	-7.11	-7.14	-6.66	-9.0	-7.66	-6.83	-9.0	-9.0	-8.14	-7.97	-7.44	-7.75	-7.2	-7.37	-8.1
miR-744	-7.13	-7.87	-7.05	-5.53	-7.0	-5.44	-6.29	-6.34	-6.35	-4.88	-5.08	-5.14	-4.83	-6.16	-4.11	-4.56	-5.48	-5.11
miR-760	-9.0	-9.0	-9.0	-9.0	-9.0	-8.19	-9.0	-9.0	-9.0	-9.0	-9.0	-7.86	-7.67	-7.58	-7.79	-7.24	-7.86	-8.38
miR-765	-5.92	-6.0	-7.19	-3.83	-4.77	-2.5	-5.24	-4.8	-5.85	-5.58	-5.59	-4.88	-7.28	-5.1	-4.61	-4.35	-6.13	-5.9
miR-766	-9.0	-9.0	-9.0	-9.0	-9.0	-9.0	-9.0	-9.0	-9.0	-9.0	-9.0	-7.86	-9.0	-7.27	-9.0	-9.0	-7.72	-8.72
miR-874	-9.0	-9.0	-9.0	-9.0	-9.0	-6.88	-9.0	-8.22	-9.0	-9.0	-9.0	-9.0	-7.39	-9.0	-7.45	-6.95	-7.41	-8.44
miR-877	-9.0	-8.46	-9.0	-7.22	-7.73	-6.82	-7.05	-7.41	-9.0	-9.0	-9.0	-8.0	-8.01	-7.61	-8.1	-7.47	-8.1	-8.49
miR-885-3p	-6.63	-6.62	-8.45	-5.64	-6.52	-5.27	-6.09	-6.0	-5.01	-3.91	-3.94	-4.49	-4.43	-4.84	-3.69	-4.1	-4.72	-4.3
miR-886-5p	-9.0	-9.0	-9.0	-8.22	-9.0	-7.1	-9.0	-9.0	-9.0	-5.77	-7.04	-7.21	-7.44	-9.0	-6.01	-6.5	-7.15	-7.41
miR-923	-4.03	-4.83	-4.4	-3.14	-3.16	-2.12	-3.25	-2.53	-3.57	-4.21	-4.28	-3.02	-6.57	-3.23	-2.27	-2.41	-4.02	-4.11
miR-92a	-6.87	-6.58	-9.0	-7.0	-7.1	-7.33	-6.18	-5.11	-6.45	-9.0	-9.0	-7.69	-7.98	-7.12	-7.05	-6.88	-6.91	-7.9
miR-92a-2*	-7.07	-8.5	-8.36	-5.77	-7.17	-5.48	-6.77	-6.38	-6.78	-5.98	-4.89	-6.13	-5.83	-5.23	-6.29	-5.43	-6.88	-5.91
miR-92b*	-6.81	-7.94	-8.31	-5.17	-6.73	-4.99	-5.98	-5.93	-6.38	-4.69	-5.23	-5.3	-5.89	-6.32	-5.23	-4.92	-5.9	-5.43
miR-93	-6.57	-7.78	-9.0	-8.36	-6.73	-7.98	-5.94	-5.03	-6.66	-9.0	-9.0	-9.0	-8.51	-6.99	-7.37	-6.86	-6.73	-7.84
miR-936	-7.97	-8.17	-9.0	-6.58	-7.4	-5.72	-6.97	-6.93	-7.37	-9.0	-6.8	-6.99	-7.37	-6.73	-7.05	-6.2	-7.9	-7.52
miR-939	-9.0	-9.0	-9.0	-7.2	-7.84	-6.61	-7.12	-7.12	-6.95	-5.78	-6.32	-6.9	-6.78	-7.01	-5.83	-5.8	-7.22	-6.79
miR-940	-7.28	-8.43	-9.0	-6.81	-9.0	-6.77	-9.0	-7.55	-7.04	-9.0	-5.48	-6.65	-7.19	-5.91	-7.44	-6.77	-7.52	-7.55
miR-98	-4.49	-4.64	-4.86	-4.58	-3.95	-5.61	-4.92	-3.38	-2.46	-3.3	-4.06	-4.81	-5.01	-3.15	-3.2	-3.54	-2.7	-3.5
miR-99a	-7.84	-7.67	-5.29	-7.76	-6.37	-6.03	-6.73	-6.46	-4.94	-4.93	-5.84	-6.31	-6.58	-5.29	-4.88	-5.84	-5.11	-5.63
miR-99b	-7.04	-6.49	-6.25	-7.05	-6.49	-6.37	-6.65	-5.92	-5.05	-5.1	-5.93	-6.4	-6.32	-5.28	-5.24	-5.65	-5.09	-5.68

## Sheet: Final without Adk23 ANT
ID	Adk15-PT	Adk23-PT	Adk29-PT	Kmalp21-PT	Kmalp25-PT	Ksarc19-PT	Lcnec31-PT	Scc27-PT	Adk15 -ANT	Ksarc17-ANT	Ksarc19-ANT	Kmalp21-ANT	Kmalp25-ANT	Scc27-ANT	Adk29-ANT	Lcnec31-ANT	All ANT-Av
6235-R5-2	-4.33	-4.84	-5.58	-1.89	-1.63	-0.21	-2.43	-2.38	-5.94	-5.61	-5.91	-4.8	-4.93	-4.99	-4.78	-6.47	-5.94
let-7a	-3.6	-3.97	-3.99	-4.04	-3.33	-4.73	-3.75	-2.7	-1.82	-2.57	-3.14	-3.83	-2.56	-2.51	-2.56	-2.36	-2.75
let-7b	-4.12	-4.2	-4.27	-4.27	-3.84	-5.01	-4.24	-2.93	-1.59	-2.75	-3.29	-4.11	-2.57	-2.48	-2.54	-2.18	-2.81
let-7c	-3.68	-3.87	-3.89	-3.87	-3.31	-4.69	-3.87	-2.63	-1.46	-2.37	-3.1	-3.97	-2.34	-2.31	-2.55	-1.97	-2.59
let-7d	-3.46	-3.84	-3.78	-3.99	-3.3	-4.6	-3.84	-2.63	-1.37	-2.61	-3.21	-4.05	-2.4	-2.37	-2.52	-1.99	-2.7
let-7e	-4.05	-4.15	-4.17	-4.28	-3.63	-5.07	-4.31	-3.04	-1.76	-2.68	-3.56	-4.31	-2.74	-2.69	-2.93	-2.25	-2.97
let-7f	-3.83	-4.66	-4.07	-4.41	-4.18	-5.41	-4.79	-3.29	-2.4	-3.1	-3.92	-4.53	-3.11	-3.28	-3.5	-2.89	-3.35
let-7g	-3.92	-4.22	-4.34	-4.5	-3.7	-5.07	-4.72	-3.43	-2.33	-3.44	-4.17	-4.92	-3.15	-3.2	-3.43	-2.57	-3.55
let-7i	-5.74	-5.61	-5.92	-5.68	-5.4	-5.92	-6.05	-4.52	-4.46	-4.59	-5.42	-6.4	-5.01	-5.27	-5.12	-4.76	-5.01
miR-100	-6.74	-6.21	-5.06	-6.33	-6.14	-5.56	-5.87	-5.74	-4.36	-4.51	-5.5	-5.94	-4.85	-4.82	-5.49	-4.74	-5.03
miR-101	-6.69	-7.79	-7.23	-6.93	-6.45	-7.25	-6.31	-5.52	-4.66	-5.21	-5.59	-7.0	-4.94	-4.8	-5.08	-4.69	-5.36
miR-103	-6.21	-5.81	-6.09	-6.23	-5.98	-5.87	-5.38	-4.38	-5.01	-5.58	-6.97	-6.99	-6.06	-5.89	-6.34	-5.8	-6.22
miR-106a	-5.73	-6.27	-7.17	-6.46	-6.4	-7.0	-5.48	-3.97	-6.07	-6.0	-6.87	-7.25	-6.53	-6.55	-6.41	-6.22	-6.56
miR-106b	-6.96	-8.03	-9.0	-8.06	-7.16	-8.21	-6.36	-5.59	-6.9	-9.0	-9.0	-9.0	-7.41	-7.64	-7.19	-7.15	-8.07
miR-107	-6.23	-5.86	-6.23	-6.04	-5.96	-6.09	-5.32	-4.28	-4.87	-5.6	-6.52	-6.76	-5.99	-5.89	-6.2	-5.72	-6.12
miR-10a	-6.74	-7.6	-9.0	-8.28	-6.79	-6.49	-6.33	-5.9	-5.34	-6.83	-9.0	-9.0	-6.5	-5.85	-6.27	-5.29	-6.73
miR-10b	-6.21	-7.69	-6.71	-6.08	-6.25	-6.93	-4.95	-5.47	-5.19	-5.55	-6.14	-6.8	-5.66	-5.34	-6.0	-5.4	-6.04
miR-1182	-6.74	-7.61	-6.9	-5.85	-6.19	-4.19	-6.53	-5.9	-6.05	-5.94	-3.44	-5.17	-3.65	-6.51	-4.33	-5.9	-5.36
miR-1202	-8.52	-8.11	-9.0	-4.99	-7.16	-3.29	-6.93	-6.49	-6.84	-6.01	-4.65	-5.7	-5.14	-5.73	-4.79	-6.95	-6.09
miR-1207-5p	-6.1	-5.73	-6.8	-4.48	-5.51	-3.39	-5.49	-5.07	-5.37	-4.49	-2.6	-3.86	-3.0	-4.24	-3.62	-5.01	-4.24
miR-1224-3p	-7.23	-9.0	-9.0	-6.95	-9.0	-7.13	-9.0	-7.73	-6.8	-9.0	-5.82	-6.88	-6.4	-9.0	-7.39	-7.97	-7.66
miR-1224-5p	-6.99	-8.13	-9.0	-6.08	-6.95	-4.34	-6.7	-6.48	-6.26	-5.84	-5.39	-6.12	-5.78	-5.97	-5.13	-6.55	-5.95
miR-1225-3p	-9.0	-9.0	-9.0	-7.88	-9.0	-8.14	-9.0	-9.0	-8.19	-9.0	-6.46	-7.4	-6.71	-9.0	-7.59	-7.9	-8.17
miR-1225-5p	-9.0	-7.78	-9.0	-4.77	-6.3	-3.66	-6.43	-6.45	-5.77	-4.66	-1.82	-3.16	-1.82	-4.18	-2.55	-4.67	-3.97
miR-1228	-8.03	-9.0	-9.0	-7.9	-9.0	-8.18	-9.0	-9.0	-7.27	-9.0	-6.66	-7.54	-6.46	-7.81	-7.45	-7.84	-7.97
miR-1228*	-4.52	-3.4	-4.61	-1.55	-3.69	-1.89	-2.89	-2.09	-3.24	-1.67	-1.45	-2.02	-2.31	-1.29	-1.51	-2.62	-1.99
miR-1234	-8.53	-9.0	-9.0	-7.54	-9.0	-7.47	-9.0	-9.0	-9.0	-7.26	-6.75	-7.64	-6.81	-9.0	-7.44	-7.91	-7.97
miR-1236	-8.52	-9.0	-9.0	-8.55	-9.0	-9.0	-9.0	-9.0	-8.09	-9.0	-6.59	-7.59	-7.12	-9.0	-7.87	-9.0	-8.31
miR-1237	-8.15	-9.0	-9.0	-8.55	-9.0	-8.26	-9.0	-9.0	-8.28	-9.0	-6.49	-7.65	-7.31	-9.0	-7.73	-9.0	-8.33
miR-1246	-4.09	-4.7	-5.15	-1.44	-1.26	-0.02	-2.2	-2.12	-6.0	-5.62	-5.78	-4.61	-4.89	-4.66	-4.8	-6.65	-5.96
miR-1249	-7.25	-8.76	-9.0	-7.98	-7.79	-7.25	-9.0	-7.68	-7.93	-9.0	-5.84	-7.02	-5.98	-7.61	-7.18	-7.49	-7.82
miR-125a-5p	-6.15	-5.4	-4.97	-5.74	-5.03	-5.35	-5.79	-4.93	-3.43	-3.59	-4.1	-4.02	-3.61	-3.52	-4.01	-3.52	-3.81
miR-125b	-6.32	-5.15	-3.55	-4.18	-4.57	-4.77	-5.64	-4.83	-6.1	-3.04	-3.86	-4.03	-3.26	-2.92	-3.78	-3.2	-3.93
miR-126	-6.05	-8.01	-6.5	-7.71	-6.17	-6.84	-6.1	-6.21	-2.68	-3.46	-3.88	-4.75	-2.88	-3.16	-3.17	-3.18	-3.63
miR-1268	-7.91	-8.02	-9.0	-5.6	-6.3	-4.85	-6.14	-4.75	-6.02	-5.33	-4.75	-5.2	-4.78	-4.77	-4.8	-6.1	-5.58
miR-1274a	-7.01	-7.41	-7.34	-7.66	-7.22	-6.81	-7.03	-7.5	-7.05	-9.0	-9.0	-9.0	-7.31	-7.28	-7.16	-7.17	-8.27
miR-1274b	-6.2	-6.11	-6.01	-6.59	-6.67	-6.39	-6.92	-7.2	-5.94	-9.0	-9.0	-7.84	-6.67	-6.44	-6.91	-6.23	-7.73
miR-1275	-5.43	-6.62	-9.0	-2.42	-6.69	-2.05	-5.95	-5.6	-6.8	-4.03	-4.73	-5.41	-5.37	-5.4	-4.82	-6.67	-5.34
miR-1280	-7.22	-8.05	-9.0	-7.09	-7.27	-7.01	-6.94	-9.0	-7.32	-9.0	-6.66	-7.5	-5.19	-7.84	-7.28	-7.71	-7.85
miR-1290	-4.83	-4.96	-4.76	0.19	-1.72	-0.84	-2.99	-2.89	-6.47	-5.95	-5.77	-4.89	-4.98	-5.17	-5.06	-7.1	-6.24
miR-1308	-5.33	-5.57	-5.15	-4.98	-3.8	-5.36	-6.18	-5.63	-4.95	-5.44	-5.81	-5.0	-5.26	-4.55	-4.86	-6.13	-5.33
miR-130a	-7.51	-8.81	-9.0	-8.58	-7.55	-8.22	-7.11	-6.78	-6.32	-9.0	-9.0	-7.76	-6.7	-6.72	-6.65	-6.67	-7.66
miR-130b	-7.59	-8.77	-9.0	-9.0	-7.63	-8.25	-7.32	-6.86	-6.57	-9.0	-9.0	-8.0	-7.04	-6.99	-6.98	-6.87	-7.85
miR-1321	-7.97	-9.0	-9.0	-6.35	-7.33	-4.87	-9.0	-7.19	-9.0	-9.0	-6.22	-6.93	-6.62	-7.29	-6.15	-7.37	-7.9
miR-1323	-6.59	-7.42	-9.0	-5.36	-6.46	-5.14	-6.55	-5.59	-7.9	-9.0	-5.37	-6.48	-5.66	-6.16	-6.0	-6.72	-7.35
miR-133a	-8.57	-9.0	-9.0	-8.55	-9.0	-9.0	-9.0	-9.0	-9.0	-9.0	-6.91	-7.69	-6.95	-9.0	-9.0	-9.0	-8.59
miR-133b	-7.84	-9.0	-9.0	-8.09	-9.0	-7.11	-9.0	-9.0	-9.0	-9.0	-4.85	-7.13	-5.48	-7.34	-6.92	-6.92	-7.83
miR-134	-9.0	-9.0	-9.0	-8.34	-9.0	-6.31	-9.0	-8.17	-9.0	-9.0	-5.57	-7.61	-7.28	-7.32	-6.99	-9.0	-8.16
miR-140-3p	-8.06	-8.35	-9.0	-8.2	-7.46	-7.31	-8.02	-7.45	-6.49	-6.13	-7.03	-7.11	-6.72	-6.92	-6.77	-6.57	-6.85
miR-141	-6.66	-6.36	-8.48	-9.0	-7.45	-9.0	-6.34	-6.31	-6.65	-9.0	-9.0	-9.0	-7.38	-7.58	-7.14	-7.14	-8.03
miR-142-3p	-5.55	-5.18	-4.03	-4.56	-4.12	-4.0	-5.54	-3.4	-3.25	-4.16	-4.32	-5.53	-3.91	-4.14	-4.23	-3.55	-4.29
miR-143	-6.5	-6.58	-6.26	-4.71	-9.0	-9.0	-9.0	-9.0	-9.0	-4.02	-9.0	-9.0	-9.0	-9.0	-9.0	-9.0	-6.96
miR-144	-9.0	-9.0	-9.0	-9.0	-9.0	-9.0	-9.0	-9.0	-8.2	-9.0	-9.0	-9.0	-7.58	-7.91	-7.24	-6.54	-8.4
miR-145	-6.07	-5.68	-6.13	-4.6	-5.05	-5.09	-5.51	-5.73	-3.3	-3.42	-4.52	-5.06	-3.61	-3.94	-3.86	-3.35	-4.02
miR-146a	-6.19	-8.07	-6.88	-8.08	-6.93	-7.17	-9.0	-6.82	-6.34	-9.0	-9.0	-7.89	-6.87	-6.93	-7.15	-6.84	-7.66
miR-146b-5p	-5.62	-7.82	-6.39	-6.92	-6.77	-6.73	-9.0	-6.41	-5.44	-6.29	-7.04	-7.72	-6.5	-6.54	-6.87	-6.41	-6.78
miR-148a	-5.7	-8.09	-6.98	-6.71	-6.5	-7.13	-6.74	-6.23	-6.07	-6.09	-7.0	-7.77	-6.62	-6.32	-6.94	-6.63	-6.79
miR-148b	-6.43	-7.78	-6.82	-6.94	-6.7	-7.31	-6.77	-6.39	-6.24	-6.36	-9.0	-8.05	-6.99	-6.98	-7.18	-6.62	-7.18
miR-149*	-4.98	-4.15	-5.72	-2.28	-4.36	-2.52	-3.35	-2.81	-4.16	-3.1	-2.46	-2.94	-3.34	-2.41	-2.51	-3.8	-3.06
miR-150	-9.0	-9.0	-9.0	-7.83	-7.69	-7.12	-9.0	-6.23	-6.32	-9.0	-6.93	-6.79	-6.87	-6.53	-6.98	-7.08	-7.35
miR-151-5p	-5.68	-6.47	-6.49	-6.78	-6.95	-6.93	-6.52	-6.39	-5.79	-5.71	-9.0	-7.48	-6.61	-6.64	-6.74	-6.36	-6.76
miR-155	-9.0	-8.02	-6.99	-8.56	-7.57	-6.8	-9.0	-7.45	-9.0	-9.0	-9.0	-9.0	-7.79	-8.09	-9.0	-7.95	-8.79
miR-15a	-6.39	-7.72	-6.69	-7.04	-6.95	-6.74	-6.75	-6.12	-5.53	-6.08	-6.79	-7.5	-6.14	-6.5	-6.15	-5.94	-6.52
miR-15b	-5.91	-8.05	-7.02	-5.25	-7.06	-7.44	-6.5	-5.3	-6.17	-4.47	-9.0	-7.75	-6.49	-6.97	-7.11	-7.28	-6.57
miR-16	-4.42	-6.31	-5.21	-5.51	-5.41	-5.62	-6.0	-6.79	-4.38	-4.48	-5.38	-6.27	-4.74	-5.17	-4.95	-4.39	-5.02
miR-17	-6.02	-6.24	-7.05	-6.4	-6.25	-6.9	-5.2	-3.96	-6.03	-5.92	-6.99	-7.28	-6.4	-6.48	-6.42	-6.21	-6.58
miR-181a	-6.04	-6.27	-6.91	-6.56	-6.89	-6.2	-6.41	-5.59	-5.25	-5.77	-6.25	-6.51	-5.63	-5.2	-5.25	-5.18	-5.97
miR-181b	-6.09	-7.84	-9.0	-8.04	-7.66	-7.08	-8.14	-6.98	-6.21	-9.0	-9.0	-9.0	-6.96	-6.54	-6.63	-6.68	-7.55
miR-181c	-6.81	-7.88	-7.59	-7.76	-7.3	-6.82	-6.93	-6.23	-5.72	-6.24	-7.03	-7.22	-6.42	-5.97	-6.05	-5.83	-6.56
miR-181d	-8.53	-8.15	-9.0	-7.33	-9.0	-7.47	-7.34	-7.12	-6.73	-9.0	-9.0	-7.89	-7.14	-6.66	-6.78	-7.0	-7.7
miR-1826	-6.36	-5.95	-6.3	-6.13	-5.37	-5.31	-5.25	-5.85	-4.12	-9.0	-5.92	-5.02	-4.77	-4.48	-4.87	-5.06	-6.2
miR-184	-9.0	-8.71	-9.0	-9.0	-7.78	-7.49	-9.0	-8.38	-7.1	-9.0	-9.0	-7.69	-7.23	-7.23	-7.44	-7.3	-8.15
miR-185	-7.33	-8.14	-8.4	-7.83	-7.22	-6.66	-7.24	-7.25	-6.76	-9.0	-9.0	-7.32	-7.15	-7.12	-6.87	-6.88	-7.72
miR-185*	-6.97	-6.72	-9.0	-6.97	-6.92	-5.85	-6.78	-6.29	-6.52	-5.42	-5.74	-6.8	-6.04	-4.87	-5.19	-6.09	-5.65
miR-188-5p	-9.0	-9.0	-9.0	-9.0	-9.0	-6.84	-9.0	-7.4	-9.0	-9.0	-9.0	-7.84	-7.25	-7.56	-7.01	-7.77	-8.35
miR-18b*	-8.08	-7.81	-9.0	-8.23	-7.03	-7.05	-7.0	-6.66	-6.35	-9.0	-6.26	-7.04	-6.55	-6.81	-6.77	-6.52	-7.53
miR-191	-6.67	-6.32	-6.52	-6.87	-6.75	-6.59	-6.12	-6.03	-5.66	-6.11	-6.79	-6.85	-6.14	-6.35	-6.49	-6.09	-6.54
miR-193a-5p	-9.0	-8.36	-9.0	-8.3	-9.0	-8.05	-9.0	-7.41	-7.3	-6.38	-9.0	-7.48	-7.35	-7.14	-7.08	-7.41	-7.48
miR-195	-4.82	-5.93	-5.61	-5.56	-4.8	-5.87	-5.69	-4.52	-3.89	-4.29	-4.93	-6.16	-4.09	-4.46	-4.59	-3.78	-4.66
miR-198	-7.15	-8.1	-9.0	-3.86	-7.31	-2.3	-6.53	-6.15	-7.33	-5.82	-5.99	-5.66	-6.63	-6.02	-5.21	-7.66	-6.76
miR-199a-3p.miR-199b-3p	-5.97	-5.93	-5.81	-5.12	-5.03	-6.36	-6.05	-5.47	-4.5	-4.68	-5.41	-6.68	-5.15	-5.07	-5.36	-4.88	-5.18
miR-199a-5p	-6.55	-7.81	-6.91	-6.12	-6.36	-6.99	-6.97	-6.79	-5.87	-5.89	-6.72	-7.48	-6.46	-6.86	-6.54	-5.92	-6.62
miR-199b-5p	-7.88	-8.32	-8.45	-6.99	-6.76	-9.0	-8.1	-7.52	-6.63	-9.0	-9.0	-7.97	-7.04	-7.09	-7.03	-6.72	-7.96
miR-19a	-6.74	-8.23	-8.48	-8.0	-7.43	-8.23	-7.14	-6.43	-7.17	-9.0	-9.0	-9.0	-9.0	-7.77	-7.34	-7.2	-8.18
miR-19b	-6.46	-8.02	-7.41	-7.76	-7.2	-7.28	-6.89	-5.87	-6.64	-6.42	-9.0	-8.04	-7.19	-7.3	-6.9	-6.91	-7.21
miR-200a	-7.1	-6.89	-9.0	-7.12	-7.78	-9.0	-6.28	-5.98	-7.01	-9.0	-9.0	-8.11	-7.51	-7.38	-7.19	-7.23	-8.01
miR-200b	-5.66	-5.46	-6.72	-6.52	-6.36	-9.0	-5.16	-4.72	-6.18	-6.05	-6.99	-7.17	-6.61	-6.7	-6.7	-6.88	-6.74
miR-200c	-4.95	-4.06	-5.98	-5.99	-4.87	-9.0	-3.66	-3.92	-5.07	-5.65	-6.05	-6.2	-5.84	-5.27	-5.56	-5.65	-5.95
miR-203	-9.0	-8.3	-9.0	-9.0	-6.25	-9.0	-9.0	-9.0	-6.88	-9.0	-9.0	-9.0	-7.54	-7.79	-7.47	-7.65	-8.31
miR-205	-9.0	-9.0	-6.1	-4.13	-3.11	-7.24	-9.0	-9.0	-9.0	-9.0	-9.0	-9.0	-9.0	-9.0	-9.0	-7.88	-8.93
miR-20a	-6.37	-6.44	-7.69	-7.47	-6.61	-7.19	-5.77	-4.56	-6.42	-5.96	-9.0	-7.69	-6.78	-7.07	-6.47	-6.55	-6.91
miR-20b	-5.27	-7.8	-9.0	-7.97	-7.07	-8.38	-6.2	-5.15	-6.8	-9.0	-9.0	-9.0	-7.23	-7.54	-7.33	-6.95	-7.84
miR-21	-0.58	-1.36	-9.0	-9.0	-1.4	-1.69	-3.37	-1.86	-2.65	-3.53	-3.92	-5.39	-3.23	-2.95	-3.41	-2.63	-3.62
miR-210	-7.1	-7.74	-7.09	-7.05	-7.02	-6.95	-7.0	-6.36	-6.47	-9.0	-6.3	-6.83	-6.1	-6.1	-6.35	-6.56	-6.89
miR-214	-8.52	-8.0	-9.0	-6.51	-6.93	-7.2	-8.15	-6.97	-6.56	-6.08	-6.95	-7.44	-6.69	-6.9	-6.85	-6.82	-6.85
miR-22	-7.03	-6.44	-6.95	-6.85	-7.13	-6.42	-9.0	-7.14	-7.72	-9.0	-9.0	-7.68	-6.68	-7.09	-6.49	-6.26	-7.81
miR-221	-8.43	-7.87	-5.28	-5.95	-6.92	-4.55	-7.0	-6.82	-5.5	-5.26	-6.66	-6.97	-5.76	-5.83	-5.9	-6.12	-6.11
miR-222	-7.32	-6.37	-4.59	-6.16	-6.91	-4.32	-7.9	-6.63	-5.31	-5.65	-6.37	-6.61	-5.77	-6.02	-5.77	-6.02	-6.09
miR-223	-6.42	-6.87	-6.34	-5.11	-6.12	-4.67	-7.13	-5.82	-4.63	-5.3	-5.17	-5.68	-4.79	-4.99	-5.32	-5.27	-5.33
miR-23a	-4.32	-4.49	-4.68	-4.16	-4.34	-4.8	-5.29	-4.97	-2.78	-3.46	-4.22	-5.02	-3.66	-4.05	-4.02	-3.29	-3.92
miR-23b	-4.1	-4.39	-4.73	-3.64	-3.89	-4.82	-4.97	-4.64	-2.36	-3.47	-3.96	-4.75	-3.31	-3.51	-3.66	-3.1	-3.67
miR-24	-4.04	-4.33	-4.65	-4.26	-4.16	-4.88	-5.36	-4.92	-2.92	-4.45	-4.56	-5.19	-3.76	-4.2	-4.04	-3.6	-4.26
miR-25	-7.04	-8.09	-9.0	-7.08	-7.34	-7.37	-6.31	-5.78	-6.98	-9.0	-9.0	-8.0	-7.47	-7.42	-7.29	-7.19	-8.18
miR-26a	-4.34	-4.82	-5.14	-4.88	-4.62	-5.12	-4.92	-4.05	-2.77	-3.73	-3.77	-4.93	-3.56	-3.39	-3.26	-3.09	-3.82
miR-26b	-4.82	-5.94	-5.8	-5.9	-5.52	-6.35	-6.21	-5.02	-3.91	-4.18	-4.95	-6.06	-4.6	-4.29	-4.61	-4.18	-4.69
miR-27a	-4.78	-5.15	-5.26	-5.1	-4.83	-5.44	-6.12	-5.65	-3.86	-5.14	-5.21	-6.51	-4.84	-4.82	-4.54	-4.34	-5.03
miR-27b	-4.78	-5.53	-5.59	-5.27	-4.86	-5.95	-6.02	-5.61	-4.04	-5.31	-5.5	-6.67	-4.88	-4.93	-4.69	-4.43	-5.15
miR-28-5p	-6.24	-6.09	-6.74	-6.78	-6.88	-7.09	-6.74	-6.52	-5.92	-6.08	-9.0	-7.56	-6.62	-6.74	-6.77	-6.47	-6.91
miR-296-5p	-7.17	-8.42	-9.0	-6.91	-7.62	-6.68	-9.0	-7.55	-6.76	-9.0	-5.46	-6.51	-5.54	-7.32	-6.47	-7.22	-7.44
miR-298	-6.49	-6.52	-6.74	-4.33	-4.2	-2.44	-5.5	-4.69	-7.07	-9.0	-6.53	-6.61	-6.15	-6.74	-6.29	-7.71	-7.64
miR-29a	-5.05	-5.71	-5.95	-6.47	-5.52	-5.6	-6.01	-5.85	-4.26	-5.23	-5.3	-6.28	-4.96	-4.93	-4.67	-4.55	-5.13
miR-29b	-4.31	-4.71	-5.45	-6.08	-4.89	-5.17	-5.53	-4.92	-3.64	-5.34	-4.69	-5.61	-4.51	-4.61	-4.3	-3.86	-4.76
miR-29c	-4.91	-5.48	-5.69	-6.14	-5.4	-5.56	-6.19	-5.73	-4.21	-5.27	-5.17	-6.01	-4.76	-4.67	-4.64	-4.23	-5.13
miR-30a	-5.64	-5.7	-6.77	-6.3	-6.89	-6.65	-5.75	-5.01	-3.99	-4.66	-4.97	-5.5	-4.49	-4.18	-3.85	-3.84	-4.7
miR-30b	-5.33	-6.11	-6.69	-6.49	-6.82	-6.84	-5.8	-5.16	-4.16	-5.06	-5.4	-6.15	-5.11	-4.61	-4.81	-4.42	-5.1
miR-30b*	-6.34	-6.78	-6.79	-4.98	-6.29	-3.27	-5.95	-5.82	-5.56	-5.11	-4.36	-5.31	-4.84	-5.69	-4.55	-5.66	-5.27
miR-30c	-5.49	-6.34	-6.81	-6.63	-6.74	-6.78	-5.97	-5.24	-4.12	-5.02	-5.34	-6.03	-4.75	-4.82	-4.84	-4.43	-5.09
miR-30c-1*	-6.15	-6.57	-9.0	-2.85	-6.4	-1.47	-5.97	-5.56	-6.56	-5.78	-5.35	-5.52	-5.43	-5.52	-4.76	-6.96	-5.96
miR-30d	-4.85	-5.95	-9.0	-6.64	-7.25	-6.89	-6.1	-5.2	-4.25	-4.01	-6.34	-7.64	-4.64	-4.74	-4.43	-4.32	-4.97
miR-30e	-6.4	-6.9	-7.33	-7.21	-7.34	-7.13	-6.6	-6.24	-5.06	-5.56	-6.21	-6.74	-5.55	-5.39	-5.2	-5.17	-5.95
miR-320a	-6.67	-7.25	-7.77	-4.6	-6.07	-3.2	-6.44	-5.06	-5.66	-5.51	-5.63	-6.1	-5.62	-5.53	-5.52	-5.92	-5.72
miR-320b	-6.66	-7.37	-8.39	-4.6	-6.1	-3.28	-6.33	-5.31	-5.76	-5.77	-5.05	-5.98	-5.22	-5.69	-4.99	-5.95	-5.67
miR-320c	-7.0	-6.36	-8.3	-5.03	-6.2	-2.85	-6.41	-5.35	-6.09	-5.79	-6.94	-6.69	-6.11	-6.18	-5.71	-6.36	-6.39
miR-320d	-7.03	-6.47	-9.0	-6.8	-6.28	-6.48	-6.52	-5.7	-6.18	-6.03	-6.75	-6.77	-6.23	-6.26	-6.22	-6.3	-6.52
miR-331-3p	-7.14	-6.8	-7.45	-7.44	-7.22	-8.12	-6.62	-6.36	-6.37	-5.81	-6.91	-7.14	-6.18	-6.86	-6.65	-6.8	-6.76
miR-335	-7.3	-8.73	-9.0	-9.0	-7.64	-9.0	-6.85	-4.84	-6.63	-6.32	-9.0	-9.0	-6.86	-6.94	-7.08	-6.91	-7.3
miR-338-3p	-9.0	-9.0	-9.0	-9.0	-9.0	-9.0	-9.0	-7.29	-5.63	-6.4	-7.16	-7.72	-6.75	-6.31	-6.24	-6.67	-6.75
miR-342-3p	-7.46	-8.08	-6.78	-7.03	-7.16	-6.74	-7.08	-6.15	-5.82	-6.37	-7.15	-7.08	-6.53	-6.33	-6.63	-6.52	-6.74
miR-34a	-6.91	-8.2	-6.95	-9.0	-7.69	-8.24	-8.14	-9.0	-6.9	-9.0	-9.0	-8.29	-7.35	-7.46	-7.17	-7.02	-7.94
miR-34b*	-7.16	-8.7	-7.95	-9.0	-7.92	-9.0	-7.37	-9.0	-6.8	-6.12	-9.0	-8.3	-7.38	-7.69	-7.08	-6.32	-7.28
miR-34c-5p	-9.0	-9.0	-9.0	-9.0	-9.0	-9.0	-9.0	-9.0	-7.08	-6.26	-9.0	-9.0	-7.82	-9.0	-7.6	-6.76	-7.66
miR-361-3p	-7.2	-8.3	-9.0	-5.22	-9.0	-7.09	-9.0	-7.6	-6.76	-9.0	-5.83	-6.76	-5.47	-6.93	-6.79	-7.15	-7.32
miR-365	-7.92	-6.82	-8.44	-6.64	-7.52	-7.2	-6.9	-7.65	-6.72	-9.0	-6.42	-7.26	-6.49	-7.53	-7.37	-7.33	-7.76
miR-370	-9.0	-8.32	-9.0	-9.0	-7.57	-7.32	-7.28	-7.01	-7.01	-9.0	-9.0	-7.85	-7.23	-7.53	-7.21	-7.16	-8.14
miR-371-5p	-9.0	-9.0	-9.0	-6.32	-7.09	-6.06	-7.92	-6.9	-9.0	-9.0	-3.0	-5.82	-5.25	-6.87	-5.72	-7.03	-7.05
miR-373*	-5.18	-6.0	-9.0	-2.75	-5.73	-3.54	-6.06	-5.38	-5.34	-3.16	-4.12	-5.9	-2.38	-3.95	-3.3	-4.74	-3.89
miR-374b	-8.55	-8.2	-9.0	-9.0	-7.39	-8.21	-8.02	-7.03	-6.68	-9.0	-9.0	-7.83	-7.17	-7.02	-7.01	-6.91	-7.95
miR-375	-6.8	-9.0	-9.0	-9.0	-7.93	-9.0	-4.69	-4.94	-7.26	-9.0	-9.0	-7.96	-7.55	-7.87	-7.58	-7.39	-8.32
miR-423-5p	-5.87	-5.71	-6.12	-4.38	-5.42	-3.69	-4.86	-4.71	-5.01	-4.28	-4.56	-4.23	-4.79	-4.37	-3.96	-5.33	-4.6
miR-451	-3.87	-5.69	-5.32	-4.64	-3.54	-4.99	-3.16	-4.63	-1.71	-1.76	-2.31	-0.64	-1.85	-1.24	-1.08	0.07	-1.64
miR-483-5p	-5.96	-6.94	-9.0	-4.41	-6.43	-3.94	-6.51	-6.29	-8.24	-6.17	-6.85	-6.37	-6.49	-6.13	-5.98	-7.78	-7.24
miR-484	-8.58	-8.29	-9.0	-8.16	-7.65	-7.41	-9.0	-7.26	-6.91	-9.0	-6.91	-7.58	-6.81	-7.51	-7.15	-7.3	-7.85
miR-486-3p	-7.06	-8.17	-9.0	-6.1	-7.52	-6.33	-6.6	-6.75	-6.46	-5.23	-5.56	-5.94	-6.59	-5.52	-5.68	-5.93	-5.66
miR-486-5p	-9.0	-9.0	-9.0	-9.0	-9.0	-9.0	-9.0	-9.0	-7.3	-9.0	-7.02	-7.1	-7.28	-7.55	-7.18	-6.97	-7.98
miR-491-3p	-9.0	-8.15	-9.0	-9.0	-6.61	-7.36	-9.0	-7.03	-6.36	-9.0	-9.0	-7.89	-7.12	-6.74	-7.13	-6.92	-7.77
miR-494	-7.3	-8.03	-9.0	-7.78	-5.69	-6.75	-6.88	-6.53	-6.93	-9.0	-9.0	-7.83	-6.67	-7.4	-7.37	-7.33	-8.0
miR-497	-8.56	-9.0	-9.0	-9.0	-7.77	-9.0	-9.0	-7.55	-6.99	-9.0	-9.0	-9.0	-7.25	-7.65	-7.35	-7.27	-8.06
miR-498	-7.03	-6.43	-7.44	-5.19	-6.09	-4.69	-6.31	-5.59	-5.72	-4.1	-2.91	-3.98	-3.23	-3.7	-3.24	-4.8	-4.19
miR-503	-9.0	-9.0	-9.0	-8.12	-7.8	-7.33	-9.0	-8.33	-9.0	-6.25	-9.0	-7.37	-9.0	-9.0	-7.46	-7.69	-7.94
miR-513a-5p	-7.92	-8.64	-9.0	-6.39	-7.08	-5.81	-6.34	-6.53	-8.23	-9.0	-6.69	-7.45	-6.98	-7.43	-6.84	-7.47	-8.0
miR-516a-5p	-7.84	-8.53	-9.0	-6.2	-6.74	-4.97	-6.33	-6.2	-9.0	-9.0	-9.0	-7.01	-6.82	-5.48	-5.84	-9.0	-8.28
miR-518c*	-9.0	-9.0	-9.0	-8.61	-7.91	-7.24	-9.0	-7.45	-9.0	-9.0	-9.0	-7.53	-7.46	-7.4	-7.11	-7.9	-8.32
miR-526b	-9.0	-9.0	-9.0	-8.49	-9.0	-8.13	-9.0	-9.0	-9.0	-9.0	-9.0	-9.0	-9.0	-7.44	-6.89	-7.74	-8.51
miR-550	-9.0	-9.0	-9.0	-8.17	-7.97	-6.98	-9.0	-7.61	-9.0	-9.0	-9.0	-7.68	-7.77	-7.87	-7.41	-8.02	-8.54
miR-557	-7.16	-6.64	-9.0	-6.31	-6.8	-5.46	-6.83	-6.75	-6.71	-5.69	-4.89	-5.96	-4.39	-5.43	-4.78	-6.29	-5.68
miR-559	-9.0	-7.88	-9.0	-9.0	-7.42	-7.3	-8.15	-7.12	-6.48	-9.0	-9.0	-7.78	-7.42	-7.24	-7.21	-6.88	-8.02
miR-572	-9.0	-9.0	-9.0	-9.0	-9.0	-9.0	-9.0	-9.0	-6.95	-9.0	-6.91	-6.94	-6.56	-7.08	-6.9	-7.23	-7.62
miR-574-3p	-9.0	-8.52	-9.0	-9.0	-9.0	-9.0	-9.0	-9.0	-8.09	-9.0	-9.0	-8.15	-7.66	-7.98	-7.6	-7.82	-8.45
miR-575	-9.0	-9.0	-9.0	-6.87	-7.77	-6.71	-8.09	-7.09	-7.44	-9.0	-9.0	-7.86	-9.0	-7.15	-7.05	-9.0	-8.36
miR-590-5p	-9.0	-8.41	-9.0	-8.57	-7.66	-9.0	-6.93	-7.38	-7.09	-9.0	-9.0	-9.0	-7.46	-7.71	-7.63	-7.51	-8.37
miR-593	-9.0	-9.0	-9.0	-9.0	-7.91	-9.0	-9.0	-9.0	-9.0	-9.0	-9.0	-7.67	-7.49	-6.73	-6.98	-7.49	-8.29
miR-608	-9.0	-9.0	-9.0	-9.0	-9.0	-7.36	-9.0	-9.0	-7.46	-9.0	-9.0	-7.86	-7.16	-7.5	-7.39	-7.8	-8.17
miR-609	-9.0	-9.0	-9.0	-9.0	-7.95	-9.0	-9.0	-7.71	-7.26	-9.0	-9.0	-9.0	-7.68	-7.88	-7.75	-7.78	-8.44
miR-612	-5.51	-5.84	-6.45	-4.39	-5.63	-4.17	-4.83	-4.59	-5.5	-5.12	-4.3	-4.94	-4.57	-4.5	-4.31	-5.4	-4.83
miR-616	-7.32	-9.0	-9.0	-8.09	-7.83	-7.1	-9.0	-7.4	-9.0	-9.0	-9.0	-8.16	-6.58	-8.26	-7.37	-7.84	-8.46
miR-625*	-7.82	-8.73	-9.0	-7.03	-7.97	-6.81	-9.0	-8.27	-7.11	-9.0	-5.93	-6.97	-5.68	-7.38	-6.69	-7.16	-7.61
miR-628-3p	-9.0	-8.21	-9.0	-7.99	-9.0	-9.0	-7.2	-7.0	-6.17	-5.94	-7.1	-7.15	-6.55	-7.0	-6.31	-6.97	-6.69
miR-630	-8.53	-8.64	-9.0	-6.17	-6.91	-6.17	-7.02	-7.09	-9.0	-9.0	-9.0	-9.0	-7.53	-8.06	-7.46	-9.0	-8.7
miR-637	-5.84	-6.6	-9.0	-4.54	-6.07	-5.33	-6.35	-5.6	-6.36	-5.66	-4.05	-5.28	-4.03	-5.26	-5.08	-5.93	-5.23
miR-638	-4.81	-4.68	-5.53	-3.51	-4.31	-2.88	-4.01	-3.8	-2.36	-1.81	-1.64	-2.17	-1.86	-1.34	-1.8	-2.04	-1.98
miR-658	-6.21	-5.74	-6.77	-4.81	-6.45	-3.82	-5.67	-5.05	-5.27	-4.41	-4.68	-5.17	-6.21	-4.75	-4.66	-5.77	-5.05
miR-659	-9.0	-8.23	-9.0	-8.55	-7.84	-6.86	-9.0	-7.52	-7.2	-9.0	-5.65	-6.53	-5.75	-7.57	-6.23	-7.4	-7.55
miR-663	-6.98	-7.89	-7.58	-5.82	-6.68	-5.46	-5.67	-5.81	-6.23	-4.45	-5.18	-5.03	-5.82	-4.92	-4.72	-5.53	-5.06
miR-664	-6.25	-8.34	-9.0	-8.08	-7.92	-7.45	-9.0	-7.81	-8.21	-9.0	-5.7	-7.69	-5.53	-7.82	-7.51	-7.35	-7.98
miR-671-5p	-6.8	-6.48	-9.0	-5.69	-6.94	-5.13	-6.82	-6.02	-6.82	-6.08	-4.46	-5.82	-4.24	-5.97	-5.03	-6.48	-5.77
miR-675	-6.63	-7.46	-9.0	-5.43	-6.44	-4.39	-6.54	-5.62	-6.52	-5.89	-6.34	-6.57	-6.92	-6.38	-5.92	-6.93	-6.52
miR-720	-6.65	-5.77	-6.49	-7.11	-7.14	-6.66	-9.0	-7.66	-6.83	-9.0	-9.0	-8.14	-7.44	-7.75	-7.2	-7.37	-8.1
miR-744	-7.13	-7.87	-7.05	-5.53	-7.0	-5.44	-6.29	-6.34	-6.35	-4.88	-5.08	-5.14	-6.16	-4.11	-4.56	-5.48	-5.11
miR-760	-9.0	-9.0	-9.0	-9.0	-9.0	-8.19	-9.0	-9.0	-9.0	-9.0	-9.0	-7.86	-7.58	-7.79	-7.24	-7.86	-8.38
miR-765	-5.92	-6.0	-7.19	-3.83	-4.77	-2.5	-5.24	-4.8	-5.85	-5.58	-5.59	-4.88	-5.1	-4.61	-4.35	-6.13	-5.9
miR-766	-9.0	-9.0	-9.0	-9.0	-9.0	-9.0	-9.0	-9.0	-9.0	-9.0	-9.0	-7.86	-7.27	-9.0	-9.0	-7.72	-8.72
miR-874	-9.0	-9.0	-9.0	-9.0	-9.0	-6.88	-9.0	-8.22	-9.0	-9.0	-9.0	-9.0	-9.0	-7.45	-6.95	-7.41	-8.44
miR-877	-9.0	-8.46	-9.0	-7.22	-7.73	-6.82	-7.05	-7.41	-9.0	-9.0	-9.0	-8.0	-7.61	-8.1	-7.47	-8.1	-8.49
miR-885-3p	-6.63	-6.62	-8.45	-5.64	-6.52	-5.27	-6.09	-6.0	-5.01	-3.91	-3.94	-4.49	-4.84	-3.69	-4.1	-4.72	-4.3
miR-886-5p	-9.0	-9.0	-9.0	-8.22	-9.0	-7.1	-9.0	-9.0	-9.0	-5.77	-7.04	-7.21	-9.0	-6.01	-6.5	-7.15	-7.41
miR-923	-4.03	-4.83	-4.4	-3.14	-3.16	-2.12	-3.25	-2.53	-3.57	-4.21	-4.28	-3.02	-3.23	-2.27	-2.41	-4.02	-4.11
miR-92a	-6.87	-6.58	-9.0	-7.0	-7.1	-7.33	-6.18	-5.11	-6.45	-9.0	-9.0	-7.69	-7.12	-7.05	-6.88	-6.91	-7.9
miR-92a-2*	-7.07	-8.5	-8.36	-5.77	-7.17	-5.48	-6.77	-6.38	-6.78	-5.98	-4.89	-6.13	-5.23	-6.29	-5.43	-6.88	-5.91
miR-92b*	-6.81	-7.94	-8.31	-5.17	-6.73	-4.99	-5.98	-5.93	-6.38	-4.69	-5.23	-5.3	-6.32	-5.23	-4.92	-5.9	-5.43
miR-93	-6.57	-7.78	-9.0	-8.36	-6.73	-7.98	-5.94	-5.03	-6.66	-9.0	-9.0	-9.0	-6.99	-7.37	-6.86	-6.73	-7.84
miR-936	-7.97	-8.17	-9.0	-6.58	-7.4	-5.72	-6.97	-6.93	-7.37	-9.0	-6.8	-6.99	-6.73	-7.05	-6.2	-7.9	-7.52
miR-939	-9.0	-9.0	-9.0	-7.2	-7.84	-6.61	-7.12	-7.12	-6.95	-5.78	-6.32	-6.9	-7.01	-5.83	-5.8	-7.22	-6.79
miR-940	-7.28	-8.43	-9.0	-6.81	-9.0	-6.77	-9.0	-7.55	-7.04	-9.0	-5.48	-6.65	-5.91	-7.44	-6.77	-7.52	-7.55
miR-98	-4.49	-4.64	-4.86	-4.58	-3.95	-5.61	-4.92	-3.38	-2.46	-3.3	-4.06	-4.81	-3.15	-3.2	-3.54	-2.7	-3.5
miR-99a	-7.84	-7.67	-5.29	-7.76	-6.37	-6.03	-6.73	-6.46	-4.94	-4.93	-5.84	-6.31	-5.29	-4.88	-5.84	-5.11	-5.63
miR-99b	-7.04	-6.49	-6.25	-7.05	-6.49	-6.37	-6.65	-5.92	-5.05	-5.1	-5.93	-6.4	-5.28	-5.24	-5.65	-5.09	-5.68
