# Supplementary material for: Alternative Processing of the U2 Small Nuclear RNA Produces a 19–22nt Fragment with Relevance for the Detection of Non-Small Cell Lung Cancer in Human Serum
Source: PLoS One. 2013 Mar 20;8(3):e60134. doi: 10.1371/journal.pone.0060134 (PMC3603938; doi:10.1371/journal.pone.0060134)
Supplement: Table S5 — qRT-PCR quantify several isoforms simultaneously. (XLSX) [file pone.0060134.s012.xlsx]

## Sheet: Sheet1
		Primers U2-1a		Primers U2-2a		Primers U2-3a
		Designed for detecting:		Designed for detecting:		Designed for detecting:
		UGGAUUUUUGGAGCAGGGA		UGGAUUUUUGGAGCAGGGAG		UGGAUUUUUGGAGCAGGGAGA
ID Synthetic RNA	Sequence of Synthetic RNA	Cts	SD	Cts	SD	Cts	SD
U2-1a	UGGAUUUUUGGAGCAGGGA	18.68	0.09	19.44	0.05	22.7	0.22
U2-1b	AUGGAUUUUUGGAGCAGGGA	16.65	0.03	17.32	0	20.38	0.09
U2-1c	AAUGGAUUUUUGGAGCAGGGA	17.31	0.01	17.96	0.01	20.49	0.04
U2-1d	AAAUGGAUUUUUGGAGCAGGGA	18.28	0.03	18.59	0.24	21.97	0.08
U2-2a	UGGAUUUUUGGAGCAGGGAG	16.7	0.01	16.82	0.02	17.64	0.08
U2-2b	AUGGAUUUUUGGAGCAGGGAG	17.22	0.01	17.22	0.04	17.63	0.64
U2-2c	AAUGGAUUUUUGGAGCAGGGAG	18.11	0.1	18.12	0.06	18.84	0.35
U2-2d	AAAUGGAUUUUUGGAGCAGGGAG	15.56	0.01	15.63	0.14	16.5	0.04
U2-3a	UGGAUUUUUGGAGCAGGGAGA	16.49	0.02	16.45	0	17.14	0.14
U2-3b	AUGGAUUUUUGGAGCAGGGAGA	17.9	0.13	17.72	0.07	18.34	0.02
U2-3c	AAUGGAUUUUUGGAGCAGGGAGA	17.19	0.05	17.18	0.09	17.52	0.01
U2-3d	AAAUGGAUUUUUGGAGCAGGGAGA	16.22	0.13	16.34	0.03	17.01	0.03
Mix of the 12 Synthetic RNA targets		/	/	18.01	0.03	/	/
