# Supplementary material for: Alternative Processing of the U2 Small Nuclear RNA Produces a 19–22nt Fragment with Relevance for the Detection of Non-Small Cell Lung Cancer in Human Serum
Source: PLoS One. 2013 Mar 20;8(3):e60134. doi: 10.1371/journal.pone.0060134 (PMC3603938; doi:10.1371/journal.pone.0060134)
Supplement: Table S6 — qRT-PCR is less sensitive to additional nucleotides at the 5′ and 3′ ends, than to internal mutations. (XLSX) [file pone.0060134.s013.xlsx]

## Sheet: Sheet1
		Primers Designed for detecting miR-1290
		UGGAUUUUUGGAUCAGGGA
ID Synthetic RNA	Sequence of Synthetic RNA	Cts
miR-1290	UGGAUUUUUGGAUCAGGGA	31
AAmiR-1290	AAUGGAUUUUUGUAGCAGGGA	29
U2-1a	UGGAUUUUUGGAGCAGGGA	37
U2-4a	AAUGGAUUUUUGGAGCAGG	No Ct
U2-5a	AAAUGGAUUUUUGGAGCAG	No Ct
